# Supplementary material for: 4,4′-Dichloro-2,2′-(piperazine-1,4-diyldimethyl­ene)diphenol
Source: Acta Crystallogr Sect E Struct Rep Online. 2008 Nov 13;64(Pt 12):o2309. doi: 10.1107/S1600536808035769 (PMC2959987; doi:10.1107/S1600536808035769)
Supplement: Supplementary file 1 [file e-64-o2309-sup1.cif]

##############################################################################
###                                                                        ###
###        Electronic paper (Acta Crystallographica Section E)             ###
###                                                                        ###
##############################################################################
#                                                                            #
# This CIF contains the data in a paper accepted for publication in Acta     #
# Crystallographica Section E. It conforms to the requirements of Notes      #
# for Authors for Section E, and has been peer reviewed under the auspices   #
# of the IUCr Commission on Journals.                                        #
#                                                                            #
# Full details of the Crystallographic Information File format               #
# are given in the paper "The Crystallographic Information File (CIF):       #
# a New Standard Archive File for Crystallography" by S. R. Hall, F. H.      #
# Allen and I. D. Brown [Acta Cryst. (1991), A47, 655-685].                  #
#                                                                            #
# The current version of the core CIF dictionary is obtainable from          #
# ftp://ftp.iucr.org/pub/cif_core.dic. The current version number is 2.4.    #
#                                                                            #
# Software is freely available for graphical display of the structure(s) in  #
# this CIF.  For information consult the CIF home page http://www.iucr.org/  #
# cif/home.html                                                              #
#                                                                            #
# This file may be used for bona fide research purposes within the           #
# scientific community so long as proper attribution is given to the journal # 
# article from which it was obtained.                                        #
#                                                                            #
##############################################################################
                                             
data_global
_audit_creation_method     'by CrystalStructure 3.8'
_journal_date_recd_electronic     2008-10-15
_journal_date_accepted     2008-10-31
_journal_name_full     'Acta Crystallographica, Section E'
_journal_year     2008
_journal_volume     64
_journal_issue     12
_journal_page_first     o2309
_journal_page_last     o2309
_journal_paper_category     QO
_journal_coeditor_code     SI2120
_publ_contact_author_name
;
  Dr Koji Kubono
;
_publ_contact_author_address
;
Division of Natural Sciences
Osaka Kyoiku University
Kashiwara, Osaka 582-8582
Japan
;
_publ_contact_author_email     kubono@cc.osaka-kyoiku.ac.jp
_publ_contact_author_fax     '(+81)72-978-3652'
_publ_contact_author_phone     '(+81)72-978-3653'
_publ_section_title
;
4,4'-Dichloro-2,2'-(piperazine-1,4-diyldimethylene)diphenol
;
loop_
    _publ_author_name
    _publ_author_address
    'Kubono, Koji'
;
Division of Natural Sciences
Osaka Kyoiku University
Kashiwara, Osaka 582-8582
Japan
;
    'Tsuno, Yuki'
;
Division of Natural Sciences
Osaka Kyoiku University
Kashiwara, Osaka 582-8582
Japan
;
    'Tani, Keita'
;
Division of Natural Sciences
Osaka Kyoiku University
Kashiwara, Osaka 582-8582
Japan
;
    'Yokoi, Kunihiko'
;
Division of Natural Sciences
Osaka Kyoiku University
Kashiwara, Osaka 582-8582
Japan
;
data_I
_chemical_name_systematic
;
4,4'-Dichloro-2,2'-(piperazine-1,4-diyldimethylene)diphenol
;
_chemical_formula_moiety     'C18 H20 Cl2 N2 O2'
_chemical_formula_sum     'C18 H20 Cl2 N2 O2'
_chemical_formula_iupac     'C18 H20 Cl2 N2 O2'
_chemical_formula_weight     367.26
_chemical_melting_point     ?
_symmetry_cell_setting     orthorhombic
_symmetry_space_group_name_H-M     'P b c a'
_symmetry_space_group_name_Hall     '-P 2ac 2ab'
loop_
    _symmetry_equiv_pos_site_id
    _symmetry_equiv_pos_as_xyz
    1 '+X,+Y,+Z'
    2 '1/2-X,1/2+Y,+Z'
    3 '+X,1/2-Y,1/2+Z'
    4 '1/2-X,-Y,1/2+Z'
    5 '-X,-Y,-Z'
    6 '1/2+X,1/2-Y,-Z'
    7 '-X,1/2+Y,1/2-Z'
    8 '1/2+X,+Y,1/2-Z'
_cell_length_a     14.055(4)
_cell_length_b     21.214(11)
_cell_length_c     11.873(3)
_cell_angle_alpha     90.0000
_cell_angle_beta     90.0000
_cell_angle_gamma     90.0000
_cell_volume     3540(2)
_cell_formula_units_Z     8
_cell_measurement_reflns_used     18
_cell_measurement_theta_min     13.7
_cell_measurement_theta_max     16.9
_cell_measurement_temperature     298.1
_exptl_crystal_description     'prismatic'
_exptl_crystal_colour     'colorless'
_exptl_crystal_size_max     0.18
_exptl_crystal_size_mid     0.13
_exptl_crystal_size_min     0.13
_exptl_crystal_density_diffrn     1.378
_exptl_crystal_density_meas     ?
_exptl_crystal_density_method     'not measured'
_exptl_crystal_F_000     1536.00
_exptl_absorpt_coefficient_mu     0.380
_exptl_absorpt_correction_type     none
_exptl_special_details
;
;
_diffrn_radiation_type     'Mo K\a'
_diffrn_radiation_wavelength     0.71069
_diffrn_measurement_device_type     'Rigaku AFC-7R'
_diffrn_measurement_method     \w
_diffrn_reflns_number     5928
_diffrn_reflns_av_R_equivalents     0.039
_diffrn_reflns_theta_max     27.50
_diffrn_reflns_theta_full     27.50
_diffrn_measured_fraction_theta_max     1.000
_diffrn_measured_fraction_theta_full     1.000
_diffrn_reflns_limit_h_min     -10
_diffrn_reflns_limit_h_max     18
_diffrn_reflns_limit_k_min     0
_diffrn_reflns_limit_k_max     27
_diffrn_reflns_limit_l_min     -8
_diffrn_reflns_limit_l_max     15
_diffrn_standards_number     3
_diffrn_standards_interval_count     150
_diffrn_standards_decay_%     0.69
_refine_special_details
;
Refinement was performed using reflections with <i>F</i>^2^ > 2.0
\s(<i>F</i>^2^). The weighted <i>R</i>-factor (<i>wR</i>) and goodness of fit
(<i>S</i>) are based on <i>F</i>^2^. <i>R</i>-factor (gt) are based on
<i>F</i>. The threshold expression of <i>F</i>^2^ > 2.0 \s(<i>F</i>^2^) is
used only for calculating <i>R</i>-factor (gt).
;
_reflns_number_total     4066
_reflns_number_gt     2735
_reflns_threshold_expression     F^2^>2\s(F^2^)
_refine_ls_structure_factor_coef     Fsqd
_refine_ls_R_factor_gt     0.0389
_refine_ls_wR_factor_ref     0.1046
_refine_ls_goodness_of_fit_ref     1.002
_refine_ls_number_reflns     2739
_refine_ls_number_parameters     237
_refine_ls_hydrogen_treatment     refall
_refine_ls_weighting_scheme     calc
_refine_ls_weighting_details     'w = 1/[0.0011Fo^2^ + \s(Fo^2^)]/(4Fo^2^)'
_refine_ls_shift/su_max     0.0000
_refine_diff_density_max     0.33
_refine_diff_density_min     -0.45
_refine_ls_extinction_method     none
_refine_ls_extinction_coef     ?
loop_
    _atom_type_symbol
    _atom_type_description
    _atom_type_scat_dispersion_real
    _atom_type_scat_dispersion_imag
    _atom_type_scat_source
    'C' 'C' 0.003 0.002
;
International Tables for Crystallography
(1992, Vol. C, Tables 4.2.6.8 and 6.1.1.4)
;
    'H' 'H' 0.000 0.000
;
International Tables for Crystallography
(1992, Vol. C, Table 6.1.1.4)
;
    'Cl' 'Cl' 0.148 0.159
;
International Tables for Crystallography
(1992, Vol. C, Tables 4.2.6.8 and 6.1.1.4)
;
    'N' 'N' 0.006 0.003
;
International Tables for Crystallography
(1992, Vol. C, Tables 4.2.6.8 and 6.1.1.4)
;
    'O' 'O' 0.011 0.006
;
International Tables for Crystallography
(1992, Vol. C, Tables 4.2.6.8 and 6.1.1.4)
;
_computing_data_collection     'WinAFC (Rigaku/MSC, 2006)'
_computing_cell_refinement     'WinAFC (Rigaku/MSC, 2006)'
_computing_data_reduction     'CrystalStructure (Rigaku/MSC, 2006)'
_computing_structure_solution     'SIR92 (Altomare <i>et al.</i>,  1993)'
_computing_structure_refinement     'CRYSTALS (Betteridge <i>et al.</i>,  2003)'
_computing_molecular_graphics     'PLATON (Spek, 2003)'
_computing_publication_material     'CrystalStructure (Rigaku/MSC, 2006)'
loop_
    _atom_site_type_symbol
    _atom_site_label
    _atom_site_fract_x
    _atom_site_fract_y
    _atom_site_fract_z
    _atom_site_U_iso_or_equiv
    _atom_site_adp_type
    _atom_site_calc_flag
    _atom_site_refinement_flags
    _atom_site_occupancy
    _atom_site_disorder_assembly
    _atom_site_disorder_group
    Cl Cl1 0.43588(6) 0.27754(4) -0.07209(8) 0.0807(3) Uani d . 1.00 . .
    Cl Cl2 1.07341(7) -0.01127(5) 0.83011(9) 0.0914(4) Uani d . 1.00 . .
    O O1 0.75085(15) 0.11534(9) 0.07111(17) 0.0559(7) Uani d . 1.00 . .
    O O2 0.74244(15) 0.13266(9) 0.67705(18) 0.0643(8) Uani d . 1.00 . .
    N N1 0.73683(16) 0.16416(11) 0.2758(2) 0.0385(7) Uani d . 1.00 . .
    N N2 0.77032(17) 0.08768(10) 0.4717(2) 0.0385(8) Uani d . 1.00 . .
    C C1 0.6764(2) 0.15283(15) 0.0418(2) 0.0435(10) Uani d . 1.00 . .
    C C2 0.6298(2) 0.14079(15) -0.0579(2) 0.0506(11) Uani d . 1.00 . .
    C C3 0.5560(2) 0.17790(18) -0.0936(2) 0.0558(12) Uani d . 1.00 . .
    C C4 0.5283(2) 0.22809(16) -0.0274(3) 0.0526(12) Uani d . 1.00 . .
    C C5 0.5720(2) 0.24037(15) 0.0734(2) 0.0477(11) Uani d . 1.00 . .
    C C6 0.6466(2) 0.20327(14) 0.1097(2) 0.0398(10) Uani d . 1.00 . .
    C C7 0.6988(2) 0.21952(13) 0.2166(2) 0.0459(10) Uani d . 1.00 . .
    C C8 0.8043(2) 0.18345(14) 0.3642(2) 0.0483(10) Uani d . 1.00 . .
    C C9 0.8455(2) 0.12615(13) 0.4217(2) 0.0465(10) Uani d . 1.00 . .
    C C10 0.7022(2) 0.06864(13) 0.3845(2) 0.0451(10) Uani d . 1.00 . .
    C C11 0.6609(2) 0.12632(13) 0.3279(2) 0.0466(10) Uani d . 1.00 . .
    C C12 0.8101(2) 0.03329(13) 0.5321(2) 0.0476(10) Uani d . 1.00 . .
    C C13 0.8583(2) 0.05200(14) 0.6408(2) 0.0381(10) Uani d . 1.00 . .
    C C14 0.9375(2) 0.01930(13) 0.6786(2) 0.0451(11) Uani d . 1.00 . .
    C C15 0.9773(2) 0.03340(15) 0.7820(3) 0.0505(11) Uani d . 1.00 . .
    C C16 0.9415(2) 0.08039(17) 0.8475(2) 0.0544(12) Uani d . 1.00 . .
    C C17 0.8640(2) 0.11345(15) 0.8107(3) 0.0563(12) Uani d . 1.00 . .
    C C18 0.8214(2) 0.09977(14) 0.7088(2) 0.0432(11) Uani d . 1.00 . .
    H H1 0.7660 0.1247 0.1381 0.067 Uiso d R 1.00 . .
    H H2 0.6488 0.1057 -0.1022 0.061 Uiso c R 1.00 . .
    H H3 0.5249 0.1702 -0.1632 0.067 Uiso c R 1.00 . .
    H H4 0.5506 0.2748 0.1178 0.057 Uiso c R 1.00 . .
    H H5 0.6569 0.2415 0.2656 0.055 Uiso c R 1.00 . .
    H H6 0.7510 0.2460 0.1977 0.055 Uiso c R 1.00 . .
    H H7 0.8537 0.2074 0.3303 0.058 Uiso c R 1.00 . .
    H H8 0.7724 0.2085 0.4187 0.058 Uiso c R 1.00 . .
    H H9 0.8880 0.1390 0.4795 0.056 Uiso c R 1.00 . .
    H H10 0.8790 0.1019 0.3674 0.056 Uiso c R 1.00 . .
    H H11 0.7338 0.0442 0.3288 0.054 Uiso c R 1.00 . .
    H H12 0.6530 0.0443 0.4178 0.054 Uiso c R 1.00 . .
    H H13 0.6301 0.1509 0.3839 0.056 Uiso c R 1.00 . .
    H H14 0.6161 0.1145 0.2718 0.056 Uiso c R 1.00 . .
    H H15 0.7599 0.0047 0.5485 0.057 Uiso c R 1.00 . .
    H H16 0.8557 0.0132 0.4853 0.057 Uiso c R 1.00 . .
    H H17 0.9651 -0.0127 0.6331 0.054 Uiso c R 1.00 . .
    H H18 0.9701 0.0897 0.9181 0.065 Uiso c R 1.00 . .
    H H19 0.8387 0.1466 0.8555 0.068 Uiso c R 1.00 . .
    H H20 0.7346 0.1261 0.6069 0.077 Uiso d R 1.00 . .
loop_
    _atom_site_aniso_label
    _atom_site_aniso_U_11
    _atom_site_aniso_U_22
    _atom_site_aniso_U_33
    _atom_site_aniso_U_12
    _atom_site_aniso_U_13
    _atom_site_aniso_U_23
    Cl1 0.0581(6) 0.0946(8) 0.0893(8) 0.0015(5) -0.0153(6) 0.0291(5)
    Cl2 0.0782(7) 0.1153(8) 0.0806(8) 0.0288(6) -0.0241(6) -0.0050(6)
    O1 0.0720(15) 0.0498(13) 0.0459(15) 0.0121(12) -0.0003(12) -0.0089(12)
    O2 0.0803(17) 0.0591(14) 0.0534(17) 0.0224(13) -0.0010(13) -0.0097(12)
    N1 0.0419(15) 0.0361(14) 0.0377(17) -0.0053(13) -0.0039(13) 0.0012(13)
    N2 0.0441(16) 0.0304(14) 0.0410(17) -0.0081(13) -0.0031(13) 0.0035(13)
    C1 0.049(2) 0.041(2) 0.040(2) -0.0044(18) 0.0014(18) 0.0048(18)
    C2 0.064(2) 0.050(2) 0.037(2) -0.014(2) 0.005(2) 0.0001(19)
    C3 0.059(2) 0.067(2) 0.041(2) -0.025(2) -0.008(2) 0.007(2)
    C4 0.043(2) 0.058(2) 0.057(2) -0.0100(19) -0.004(2) 0.018(2)
    C5 0.045(2) 0.047(2) 0.051(2) -0.0007(18) 0.002(2) 0.0018(18)
    C6 0.049(2) 0.040(2) 0.031(2) -0.0032(17) 0.0062(17) -0.0026(17)
    C7 0.058(2) 0.0411(19) 0.039(2) 0.0042(17) 0.0026(18) -0.0027(16)
    C8 0.059(2) 0.044(2) 0.041(2) -0.0142(18) -0.0025(18) -0.0003(17)
    C9 0.050(2) 0.045(2) 0.045(2) -0.0105(18) -0.0053(17) -0.0001(18)
    C10 0.046(2) 0.039(2) 0.050(2) -0.0127(16) -0.0053(18) 0.0023(16)
    C11 0.045(2) 0.051(2) 0.044(2) -0.0080(17) -0.0043(16) -0.0036(17)
    C12 0.058(2) 0.0357(19) 0.049(2) -0.0029(16) 0.0037(18) -0.0009(16)
    C13 0.049(2) 0.0341(19) 0.031(2) -0.0020(17) 0.0026(17) 0.0038(16)
    C14 0.052(2) 0.040(2) 0.043(2) 0.0028(18) 0.011(2) -0.0008(17)
    C15 0.050(2) 0.054(2) 0.048(2) 0.0009(18) -0.002(2) 0.0006(19)
    C16 0.060(2) 0.064(2) 0.039(2) -0.007(2) -0.0029(19) 0.0019(19)
    C17 0.077(2) 0.053(2) 0.039(2) 0.000(2) 0.011(2) -0.010(2)
    C18 0.054(2) 0.0357(19) 0.040(2) 0.0063(17) 0.0106(19) 0.0029(17)
_geom_special_details
;
The molecule adopts a non-crystallographic inversion centre in the middle of the
piperazine ring at an approximate position (3/4, 1/8, 3/8).
;
loop_
    _geom_bond_atom_site_label_1
    _geom_bond_atom_site_label_2
    _geom_bond_site_symmetry_1
    _geom_bond_site_symmetry_2
    _geom_bond_distance
    _geom_bond_publ_flag
    Cl1 C4 . . 1.751(3) no
    Cl2 C15 . . 1.746(3) no
    O1 C1 . . 1.359(3) no
    O2 C18 . . 1.364(3) no
    N1 C7 . . 1.469(3) no
    N1 C8 . . 1.472(3) no
    N1 C11 . . 1.472(3) no
    N2 C9 . . 1.461(3) no
    N2 C10 . . 1.467(3) no
    N2 C12 . . 1.469(3) no
    C1 C2 . . 1.377(4) no
    C1 C6 . . 1.404(4) no
    C2 C3 . . 1.369(4) no
    C3 C4 . . 1.380(5) no
    C4 C5 . . 1.371(5) no
    C5 C6 . . 1.380(4) no
    C6 C7 . . 1.507(4) no
    C8 C9 . . 1.509(4) no
    C10 C11 . . 1.512(3) no
    C12 C13 . . 1.510(4) no
    C13 C14 . . 1.386(4) no
    C13 C18 . . 1.395(4) no
    C14 C15 . . 1.383(4) no
    C15 C16 . . 1.361(4) no
    C16 C17 . . 1.367(5) no
    C17 C18 . . 1.381(4) no
    O1 H1 . . 0.848 no
    O2 H20 . . 0.852 no
    C2 H2 . . 0.950 no
    C3 H3 . . 0.950 no
    C5 H4 . . 0.950 no
    C7 H5 . . 0.950 no
    C7 H6 . . 0.950 no
    C8 H7 . . 0.950 no
    C8 H8 . . 0.950 no
    C9 H9 . . 0.950 no
    C9 H10 . . 0.950 no
    C10 H11 . . 0.950 no
    C10 H12 . . 0.950 no
    C11 H13 . . 0.950 no
    C11 H14 . . 0.950 no
    C12 H15 . . 0.950 no
    C12 H16 . . 0.950 no
    C14 H17 . . 0.950 no
    C16 H18 . . 0.950 no
    C17 H19 . . 0.950 no
loop_
    _geom_angle_atom_site_label_1
    _geom_angle_atom_site_label_2
    _geom_angle_atom_site_label_3
    _geom_angle_site_symmetry_1
    _geom_angle_site_symmetry_2
    _geom_angle_site_symmetry_3
    _geom_angle
    _geom_angle_publ_flag
    C7 N1 C8 . . . 110.6(2) no
    C7 N1 C11 . . . 111.9(2) no
    C8 N1 C11 . . . 108.6(2) no
    C9 N2 C10 . . . 109.8(2) no
    C9 N2 C12 . . . 111.2(2) no
    C10 N2 C12 . . . 112.1(2) no
    O1 C1 C2 . . . 118.5(2) no
    O1 C1 C6 . . . 121.9(2) no
    C2 C1 C6 . . . 119.5(3) no
    C1 C2 C3 . . . 121.3(3) no
    C2 C3 C4 . . . 118.8(3) no
    Cl1 C4 C3 . . . 120.0(2) no
    Cl1 C4 C5 . . . 118.9(2) no
    C3 C4 C5 . . . 121.1(3) no
    C4 C5 C6 . . . 120.3(3) no
    C1 C6 C5 . . . 118.8(2) no
    C1 C6 C7 . . . 120.9(2) no
    C5 C6 C7 . . . 120.2(2) no
    N1 C7 C6 . . . 113.4(2) no
    N1 C8 C9 . . . 110.2(2) no
    N2 C9 C8 . . . 110.9(2) no
    N2 C10 C11 . . . 110.0(2) no
    N1 C11 C10 . . . 110.5(2) no
    N2 C12 C13 . . . 112.4(2) no
    C12 C13 C14 . . . 120.3(2) no
    C12 C13 C18 . . . 121.3(2) no
    C14 C13 C18 . . . 118.3(2) no
    C13 C14 C15 . . . 120.3(2) no
    Cl2 C15 C14 . . . 119.1(2) no
    Cl2 C15 C16 . . . 119.8(2) no
    C14 C15 C16 . . . 121.0(3) no
    C15 C16 C17 . . . 119.3(3) no
    C16 C17 C18 . . . 121.1(3) no
    O2 C18 C13 . . . 120.9(2) no
    O2 C18 C17 . . . 119.1(2) no
    C13 C18 C17 . . . 119.9(3) no
    C1 O1 H1 . . . 107.2 no
    C18 O2 H20 . . . 107.0 no
    C1 C2 H2 . . . 119.1 no
    C3 C2 H2 . . . 119.5 no
    C2 C3 H3 . . . 121.3 no
    C4 C3 H3 . . . 119.9 no
    C4 C5 H4 . . . 119.2 no
    C6 C5 H4 . . . 120.4 no
    N1 C7 H5 . . . 109.0 no
    N1 C7 H6 . . . 107.8 no
    C6 C7 H5 . . . 109.0 no
    C6 C7 H6 . . . 108.1 no
    H5 C7 H6 . . . 109.5 no
    N1 C8 H7 . . . 108.5 no
    N1 C8 H8 . . . 109.8 no
    C9 C8 H7 . . . 110.0 no
    C9 C8 H8 . . . 108.9 no
    H7 C8 H8 . . . 109.5 no
    N2 C9 H9 . . . 108.7 no
    N2 C9 H10 . . . 109.4 no
    C8 C9 H9 . . . 109.7 no
    C8 C9 H10 . . . 108.7 no
    H9 C9 H10 . . . 109.5 no
    N2 C10 H11 . . . 109.6 no
    N2 C10 H12 . . . 109.3 no
    C11 C10 H11 . . . 108.2 no
    C11 C10 H12 . . . 110.3 no
    H11 C10 H12 . . . 109.5 no
    N1 C11 H13 . . . 109.0 no
    N1 C11 H14 . . . 109.3 no
    C10 C11 H13 . . . 108.0 no
    C10 C11 H14 . . . 110.6 no
    H13 C11 H14 . . . 109.5 no
    N2 C12 H15 . . . 108.6 no
    N2 C12 H16 . . . 108.9 no
    C13 C12 H15 . . . 109.0 no
    C13 C12 H16 . . . 108.4 no
    H15 C12 H16 . . . 109.5 no
    C13 C14 H17 . . . 120.1 no
    C15 C14 H17 . . . 119.6 no
    C15 C16 H18 . . . 119.9 no
    C17 C16 H18 . . . 120.8 no
    C16 C17 H19 . . . 119.9 no
    C18 C17 H19 . . . 118.9 no
loop_
    _geom_torsion_atom_site_label_1
    _geom_torsion_atom_site_label_2
    _geom_torsion_atom_site_label_3
    _geom_torsion_atom_site_label_4
    _geom_torsion_site_symmetry_1
    _geom_torsion_site_symmetry_2
    _geom_torsion_site_symmetry_3
    _geom_torsion_site_symmetry_4
    _geom_torsion
    _geom_torsion_publ_flag
    C7 N1 C8 C9 . . . . -178.0(2) ?
    C8 N1 C7 C6 . . . . 167.4(2) ?
    C7 N1 C11 C10 . . . . 178.1(2) ?
    C11 N1 C7 C6 . . . . -71.4(3) ?
    C8 N1 C11 C10 . . . . -59.5(2) ?
    C11 N1 C8 C9 . . . . 58.7(2) ?
    C9 N2 C10 C11 . . . . -57.8(2) ?
    C10 N2 C9 C8 . . . . 57.8(2) ?
    C9 N2 C12 C13 . . . . 72.3(3) ?
    C12 N2 C9 C8 . . . . -177.5(2) ?
    C10 N2 C12 C13 . . . . -164.3(2) ?
    C12 N2 C10 C11 . . . . 178.0(2) ?
    O1 C1 C2 C3 . . . . -178.2(3) ?
    O1 C1 C6 C5 . . . . 178.4(2) ?
    O1 C1 C6 C7 . . . . 2.4(4) ?
    C2 C1 C6 C5 . . . . -1.2(4) ?
    C2 C1 C6 C7 . . . . -177.2(2) ?
    C6 C1 C2 C3 . . . . 1.4(5) ?
    C1 C2 C3 C4 . . . . -0.3(5) ?
    C2 C3 C4 Cl1 . . . . 178.6(2) ?
    C2 C3 C4 C5 . . . . -1.2(5) ?
    Cl1 C4 C5 C6 . . . . -178.4(2) ?
    C3 C4 C5 C6 . . . . 1.4(5) ?
    C4 C5 C6 C1 . . . . -0.2(4) ?
    C4 C5 C6 C7 . . . . 175.9(2) ?
    C1 C6 C7 N1 . . . . -34.8(3) ?
    C5 C6 C7 N1 . . . . 149.3(2) ?
    N1 C8 C9 N2 . . . . -58.8(3) ?
    N2 C10 C11 N1 . . . . 59.6(2) ?
    N2 C12 C13 C14 . . . . -146.3(2) ?
    N2 C12 C13 C18 . . . . 37.5(3) ?
    C12 C13 C14 C15 . . . . -175.2(2) ?
    C12 C13 C18 O2 . . . . -2.4(4) ?
    C12 C13 C18 C17 . . . . 176.4(2) ?
    C14 C13 C18 O2 . . . . -178.6(2) ?
    C14 C13 C18 C17 . . . . 0.1(3) ?
    C18 C13 C14 C15 . . . . 1.1(4) ?
    C13 C14 C15 Cl2 . . . . 176.9(2) ?
    C13 C14 C15 C16 . . . . -1.6(4) ?
    Cl2 C15 C16 C17 . . . . -177.5(2) ?
    C14 C15 C16 C17 . . . . 1.0(5) ?
    C15 C16 C17 C18 . . . . 0.2(5) ?
    C16 C17 C18 O2 . . . . 178.0(3) ?
    C16 C17 C18 C13 . . . . -0.8(5) ?
loop_
    _geom_hbond_atom_site_label_D
    _geom_hbond_atom_site_label_H
    _geom_hbond_atom_site_label_A
    _geom_hbond_site_symmetry_D
    _geom_hbond_site_symmetry_H
    _geom_hbond_site_symmetry_A
    _geom_hbond_distance_DH
    _geom_hbond_distance_HA
    _geom_hbond_distance_DA
    _geom_hbond_angle_DHA
    _geom_hbond_publ_flag
    O1 H1 N1 . . . 0.848 1.881 2.649(3) 149.9 yes
    O2 H20 N2 . . . 0.852 1.868 2.647(3) 151.2 yes
    C7 H6 O2 . . 3_554 0.950 2.589 3.230(3) 125.1 yes
    C12 H15 O1 . . 4_655 0.950 2.565 3.300(3) 134.3 yes
