# Supplementary material for: 4,4′-Dichloro-2,2′-(piperazine-1,4-diyldimethyl­ene)diphenol
Source: Acta Crystallogr Sect E Struct Rep Online. 2008 Nov 13;64(Pt 12):o2309. doi: 10.1107/S1600536808035769 (PMC2959987; doi:10.1107/S1600536808035769)
Supplement: Supplementary file 2 [file e-64-o2309-Isup2.hkl]

data_I
loop_
_refln_index_h
_refln_index_k
_refln_index_l
_refln_F_squared_meas
_refln_F_squared_sigma
_refln_F_squared_calc
_refln_observed_status
   2    0    0      1052.35         0.03      1167.54 o
   4    0    0        87.24         0.06        86.55 o
   4    0    0        90.06         0.07        86.55 o
   6    0    0       726.84         0.08       766.97 o
   6    0    0       755.15         0.08       766.97 o
   8    0    0       682.78         0.12       635.85 o
   8    0    0       623.50         0.12       635.85 o
  10    0    0       803.16         0.15       796.83 o
  10    0    0       864.95         0.15       796.83 o
  12    0    0        48.30         0.10        48.22 o
  14    0    0        74.13         0.18        66.08 o
  16    0    0        44.62         0.10        45.46 o
   2    1    0         8.41         0.02         6.57 o
   4    1    0       372.49         0.06       372.53 o
   4    1    0       356.45         0.06       372.53 o
   6    1    0        10.76         0.04        10.21 o
   6    1    0         9.80         0.06        10.21 o
   8    1    0        19.27         0.04        16.71 o
   8    1    0        17.31         0.05        16.71 o
  10    1    0        91.58         0.18        86.93 o
  10    1    0        93.32         0.21        86.93 o
  12    1    0        38.07         0.09        28.93 o
  14    1    0        19.10         0.12        17.94 o
   4    2    0        17.06         0.04        16.75 o
   4    2    0        15.92         0.03        16.75 o
   8    2    0        13.32         0.06        13.82 o
  10    2    0        38.69         0.07        36.89 o
  10    2    0        37.33         0.09        36.89 o
   2    3    0      1317.69         0.04      1371.30 o
   4    3    0         4.93         0.05         4.70 o
   6    3    0        23.52         0.05        24.90 o
   6    3    0        23.62         0.05        24.90 o
   8    3    0       117.51         0.14       120.57 o
   8    3    0       110.46         0.16       120.57 o
  10    3    0        36.84         0.08        40.56 o
  10    3    0        36.12         0.09        40.56 o
  14    3    0         6.30         0.26         9.94 o
   0    4    0         5.52         0.02         7.02 o
   2    4    0      9376.05         0.04      9655.95 o
   4    4    0        12.32         0.03        10.02 o
   4    4    0         9.06         0.05        10.02 o
   6    4    0       408.44         0.10       402.52 o
   6    4    0       375.58         0.10       402.52 o
   8    4    0      1448.56         0.12      1446.01 o
   8    4    0      1460.00         0.12      1446.01 o
  10    4    0        47.06         0.09        51.15 o
  12    4    0        10.56         0.12         8.23 o
  14    4    0        91.39         0.14        87.61 o
   2    5    0      1391.29         0.05      1420.88 o
   2    5    0      1373.44         0.05      1420.88 o
   4    5    0       396.41         0.07       377.04 o
   4    5    0       370.95         0.07       377.04 o
   6    5    0       121.66         0.11       118.92 o
   6    5    0       110.67         0.11       118.92 o
   8    5    0        10.63         0.08         9.51 o
   8    5    0        13.18         0.06         9.51 o
  10    5    0        16.24         0.10        13.40 o
  12    5    0       106.50         0.25       112.40 o
  16    5    0         9.12         0.24         9.13 o
   0    6    0         7.51         0.04         8.66 o
   2    6    0         9.61         0.04        11.34 o
   2    6    0        10.05         0.04        11.34 o
   4    6    0        48.72         0.11        51.41 o
   4    6    0        52.42         0.06        51.41 o
   6    6    0        18.84         0.04        16.90 o
   6    6    0        16.65         0.04        16.90 o
  12    6    0        22.56         0.09        22.65 o
   2    7    0        15.76         0.04        19.40 o
   2    7    0        17.06         0.04        19.40 o
   4    7    0        32.72         0.07        41.36 o
   4    7    0        40.07         0.06        41.36 o
   6    7    0        65.12         0.14        64.07 o
   6    7    0        68.72         0.14        64.07 o
  10    7    0         9.00         0.12         9.01 o
  12    7    0        34.69         0.08        33.29 o
   0    8    0      2025.90         0.07      1961.74 o
   2    8    0         4.41         0.07         4.03 o
   4    8    0        50.13         0.07        48.33 o
   4    8    0        51.70         0.12        48.33 o
   6    8    0       348.94         0.12       298.66 o
   6    8    0       298.25         0.12       298.66 o
   8    8    0        10.76         0.09        10.15 o
   8    8    0        10.76         0.10        10.15 o
  10    8    0        82.99         0.12        81.56 o
  12    8    0       131.56         0.14       135.34 o
   4    9    0       116.86         0.12       127.14 o
   4    9    0       118.81         0.10       127.14 o
   6    9    0         3.31         0.14         2.21 o
   8    9    0        30.25         0.06        29.38 o
   8    9    0        30.14         0.06        29.38 o
  10    9    0        12.67         0.10        11.01 o
   0   10    0        86.86         0.11        93.83 o
   2   10    0        15.21         0.05        15.91 o
   2   10    0        13.62         0.05        15.91 o
   6   10    0        80.28         0.18        79.05 o
   6   10    0        74.48         0.18        79.05 o
   8   10    0        56.85         0.12        50.19 o
   2   11    0       532.69         0.11       573.41 o
   2   11    0       541.96         0.11       573.41 o
   4   11    0        78.85         0.15        71.89 o
   4   11    0        89.11         0.14        71.89 o
   6   11    0       186.32         0.15       182.45 o
   6   11    0       163.58         0.17       182.45 o
   8   11    0        12.46         0.11         9.80 o
  10   11    0        48.44         0.11        42.67 o
  12   11    0         7.62         0.17         3.27 o
   0   12    0       117.07         0.13       128.43 o
   2   12    0        81.90         0.15        83.35 o
   2   12    0        86.86         0.14        83.35 o
   4   12    0        54.91         0.10        55.73 o
   4   12    0        57.61         0.08        55.73 o
   6   12    0       226.20         0.17       242.86 o
   6   12    0       244.30         0.16       242.86 o
   8   12    0        71.06         0.13        77.49 o
  10   12    0        62.09         0.14        48.01 o
   2   13    0       133.17         0.14       138.98 o
   2   13    0       161.04         0.14       138.98 o
   4   13    0       104.24         0.19       120.11 o
   4   13    0       110.46         0.18       120.11 o
   6   13    0        56.25         0.11        49.49 o
  12   13    0         9.99         0.19         9.80 o
   0   14    0        33.64         0.07        29.38 o
   2   14    0        10.63         0.07        10.47 o
   2   14    0        12.60         0.07        10.47 o
   4   14    0        27.56         0.06        29.35 o
   4   14    0        33.99         0.08        29.35 o
   6   14    0        32.04         0.06        31.58 o
   2   15    0         3.84         0.18         3.27 o
   4   15    0       583.22         0.17       538.46 o
   6   15    0       137.36         0.23       148.05 o
   8   15    0        34.22         0.07        35.02 o
  10   15    0        40.58         0.09        40.93 o
  12   15    0        71.74         0.13        69.97 o
   0   16    0        26.42         0.07        31.35 o
   2   16    0        22.56         0.07        21.41 o
   4   16    0        39.82         0.08        45.11 o
   8   16    0        43.56         0.10        34.50 o
   2   17    0         7.29         0.17         7.41 o
   8   17    0        12.11         0.14        13.64 o
   0   18    0        15.21         0.10        13.17 o
   6   18    0        14.14         0.09        10.67 o
   2   19    0        23.72         0.09        20.53 o
   4   19    0       103.02         0.23        95.90 o
   6   19    0        56.40         0.12        62.18 o
   8   19    0        10.11         0.18        10.12 o
  10   19    0        21.72         0.13        25.21 o
  12   19    0        16.08         0.19        16.44 o
   0   20    0        87.80         0.14        77.95 o
   2   20    0         7.02         0.20         6.01 o
   4   20    0        40.70         0.08        47.33 o
   8   20    0        38.07         0.09        31.41 o
  10   23    0        10.96         0.20         8.90 o
   2   24    0         9.55         0.21        12.61 o
   8   24    0        19.98         0.13        12.81 o
   2    1    1       366.72         0.03       405.86 o
   3    1    1       972.82         0.04      1025.81 o
   4    1    1       648.72         0.06       654.42 o
   4    1    1       594.38         0.06       654.42 o
   4    1    1       633.53         0.06       654.42 o
   4    1    1       644.65         0.06       654.42 o
   5    1    1       155.00         0.08       166.84 o
   5    1    1       154.01         0.08       166.84 o
   5    1    1       170.30         0.08       166.84 o
   5    1    1       169.52         0.07       166.84 o
   6    1    1         9.99         0.04         8.76 o
   6    1    1         8.29         0.05         8.76 o
   6    1    1         6.76         0.07         8.76 o
   6    1    1         9.36         0.04         8.76 o
   7    1    1       146.65         0.12       139.41 o
   7    1    1       143.28         0.12       139.41 o
   7    1    1       139.95         0.12       139.41 o
   7    1    1       141.37         0.11       139.41 o
   8    1    1       227.41         0.12       227.36 o
   8    1    1       231.04         0.12       227.36 o
   8    1    1       242.74         0.12       227.36 o
   8    1    1       229.22         0.13       227.36 o
  10    1    1        42.64         0.08        41.53 o
  10    1    1        42.25         0.07        41.53 o
  10    1    1        43.43         0.10        41.53 o
  10    1    1        39.56         0.08        41.53 o
   0    2    1        27.88         0.03        33.74 o
   1    2    1        87.24         0.03        91.64 o
   2    2    1       792.99         0.04       831.14 o
   3    2    1      1209.65         0.04      1239.29 o
   3    2    1      1199.93         0.04      1239.29 o
   3    2    1      1204.09         0.04      1239.29 o
   3    2    1      1213.13         0.04      1239.29 o
   4    2    1        23.72         0.04        24.31 o
   4    2    1        24.11         0.05        24.31 o
   4    2    1        23.14         0.05        24.31 o
   4    2    1        20.88         0.04        24.31 o
   5    2    1       195.72         0.08       210.18 o
   5    2    1       206.78         0.08       210.18 o
   5    2    1       193.77         0.08       210.18 o
   5    2    1       189.89         0.08       210.18 o
   6    2    1         5.38         0.07         3.66 o
   6    2    1         6.05         0.06         3.66 o
   7    2    1         7.73         0.06         5.89 o
   7    2    1         4.62         0.13         5.89 o
   7    2    1         8.29         0.07         5.89 o
   8    2    1         8.01         0.08         8.29 o
   9    2    1         7.29         0.11         7.24 o
  11    2    1        19.80         0.07        19.92 o
  12    2    1        11.09         0.12         7.74 o
   1    3    1       542.89         0.03       548.00 o
   2    3    1        94.48         0.05        95.70 o
   3    3    1       145.44         0.05       138.74 o
   3    3    1       138.30         0.05       138.74 o
   3    3    1       141.13         0.06       138.74 o
   3    3    1       136.66         0.06       138.74 o
   4    3    1        35.28         0.05        34.41 o
   4    3    1        37.21         0.08        34.41 o
   4    3    1        38.44         0.09        34.41 o
   4    3    1        34.11         0.05        34.41 o
   5    3    1         2.72         0.10         2.07 o
   5    3    1         3.35         0.09         2.07 o
   6    3    1        95.26         0.10        90.94 o
   6    3    1       100.40         0.10        90.94 o
   6    3    1        96.63         0.11        90.94 o
   6    3    1       101.00         0.10        90.94 o
   7    3    1        16.16         0.05        14.68 o
   7    3    1        15.60         0.05        14.68 o
   7    3    1        12.67         0.06        14.68 o
   7    3    1        13.84         0.05        14.68 o
   8    3    1        59.60         0.08        54.23 o
   8    3    1        62.41         0.07        54.23 o
   8    3    1        53.58         0.08        54.23 o
   8    3    1        57.46         0.14        54.23 o
   9    3    1         4.75         0.16         4.19 o
   9    3    1         5.38         0.12         4.19 o
  10    3    1        53.44         0.10        47.54 o
  12    3    1         7.95         0.16         5.71 o
  14    3    1        16.81         0.12        17.61 o
   0    4    1      2348.37         0.04      2413.35 o
   1    4    1      1507.77         0.04      1539.54 o
   2    4    1        66.10         0.06        67.95 o
   2    4    1        68.23         0.06        67.95 o
   2    4    1        65.93         0.06        67.95 o
   2    4    1        60.68         0.06        67.95 o
   3    4    1       195.72         0.06       207.11 o
   3    4    1       194.60         0.06       207.11 o
   3    4    1       207.36         0.06       207.11 o
   3    4    1       213.16         0.06       207.11 o
   4    4    1        19.18         0.04        17.55 o
   4    4    1        18.66         0.04        17.55 o
   4    4    1        18.06         0.04        17.55 o
   4    4    1        19.01         0.04        17.55 o
   6    4    1        91.97         0.10        81.65 o
   6    4    1        80.46         0.12        81.65 o
   6    4    1        79.74         0.12        81.65 o
   6    4    1        90.25         0.11        81.65 o
   7    4    1       108.99         0.13       103.35 o
   7    4    1       107.95         0.12       103.35 o
   7    4    1       117.94         0.13       103.35 o
   7    4    1       123.65         0.12       103.35 o
   8    4    1         9.18         0.08         8.56 o
   8    4    1        11.22         0.07         8.56 o
   8    4    1         7.73         0.10         8.56 o
   8    4    1        10.69         0.06         8.56 o
   9    4    1         3.84         0.13         3.28 o
  10    4    1        15.68         0.06        13.13 o
  11    4    1        12.04         0.09        10.52 o
  13    4    1        20.34         0.11        19.69 o
   2    5    1       914.46         0.05       917.73 o
   2    5    1       910.83         0.05       917.73 o
   2    5    1       957.28         0.05       917.73 o
   2    5    1       852.06         0.05       917.73 o
   3    5    1        72.93         0.08        70.36 o
   3    5    1        61.47         0.08        70.36 o
   3    5    1        73.27         0.08        70.36 o
   3    5    1        69.72         0.08        70.36 o
   4    5    1       326.89         0.08       341.87 o
   4    5    1       339.66         0.08       341.87 o
   4    5    1       327.25         0.08       341.87 o
   4    5    1       344.47         0.07       341.87 o
   5    5    1       274.23         0.09       264.91 o
   5    5    1       269.94         0.09       264.91 o
   5    5    1       266.02         0.08       264.91 o
   5    5    1       274.56         0.09       264.91 o
   6    5    1        28.20         0.05        33.95 o
   6    5    1        30.91         0.05        33.95 o
   6    5    1        39.94         0.06        33.95 o
   6    5    1        29.38         0.06        33.95 o
   7    5    1       113.64         0.14       105.42 o
   7    5    1       106.92         0.13       105.42 o
   7    5    1       103.63         0.13       105.42 o
   7    5    1       105.68         0.14       105.42 o
  10    5    1       174.50         0.19       172.17 o
  13    5    1        48.02         0.10        43.11 o
  17    5    1         7.02         0.32         6.43 o
   0    6    1       512.57         0.06       520.68 o
   0    6    1       485.32         0.06       520.68 o
   1    6    1        34.46         0.08        32.43 o
   1    6    1        36.12         0.09        32.43 o
   1    6    1        36.00         0.07        32.43 o
   1    6    1        29.16         0.05        32.43 o
   2    6    1       254.08         0.06       268.29 o
   2    6    1       270.27         0.07       268.29 o
   2    6    1       264.39         0.07       268.29 o
   2    6    1       263.74         0.07       268.29 o
   3    6    1      1059.50         0.07      1083.89 o
   3    6    1      1057.55         0.07      1083.89 o
   3    6    1      1059.50         0.07      1083.89 o
   3    6    1      1068.64         0.07      1083.89 o
   5    6    1       329.42         0.10       316.66 o
   5    6    1       311.52         0.10       316.66 o
   5    6    1       324.36         0.10       316.66 o
   5    6    1       342.99         0.09       316.66 o
   6    6    1       110.46         0.12       112.01 o
   6    6    1       117.29         0.12       112.01 o
   6    6    1       125.89         0.11       112.01 o
   6    6    1       119.68         0.11       112.01 o
   7    6    1        70.39         0.15        78.36 o
   7    6    1        86.12         0.16        78.36 o
   7    6    1        70.90         0.15        78.36 o
   7    6    1        81.36         0.15        78.36 o
   8    6    1        61.62         0.09        66.71 o
   8    6    1        60.84         0.09        66.71 o
   8    6    1        73.62         0.16        66.71 o
   8    6    1        66.75         0.08        66.71 o
  11    6    1        73.10         0.14        83.96 o
  13    6    1         5.71         0.28         5.14 o
  14    6    1         9.49         0.22        10.30 o
  16    6    1         9.00         0.30        10.26 o
   1    7    1       140.19         0.07       134.55 o
   1    7    1       133.63         0.08       134.55 o
   1    7    1       129.96         0.07       134.55 o
   1    7    1       128.37         0.08       134.55 o
   2    7    1       281.23         0.07       293.66 o
   2    7    1       296.18         0.07       293.66 o
   2    7    1       297.56         0.07       293.66 o
   2    7    1       272.58         0.07       293.66 o
   4    7    1         8.94         0.06         9.82 o
   4    7    1         9.92         0.05         9.82 o
   4    7    1        12.53         0.04         9.82 o
   4    7    1        12.18         0.04         9.82 o
   5    7    1        29.48         0.05        27.04 o
   5    7    1        28.30         0.06        27.04 o
   5    7    1        32.72         0.07        27.04 o
   5    7    1        32.04         0.07        27.04 o
   7    7    1        25.81         0.06        25.08 o
   7    7    1        26.11         0.06        25.08 o
   7    7    1        22.47         0.06        25.08 o
   7    7    1        26.63         0.07        25.08 o
   8    7    1        32.26         0.07        34.99 o
   8    7    1        33.18         0.06        34.99 o
   8    7    1        28.94         0.07        34.99 o
   8    7    1        31.92         0.07        34.99 o
   9    7    1       102.01         0.18       103.09 o
   9    7    1       105.47         0.21       103.09 o
   9    7    1        96.43         0.20       103.09 o
   9    7    1        86.68         0.10       103.09 o
  15    7    1        16.24         0.17        18.96 o
  16    7    1        14.44         0.15        13.95 o
   0    8    1       134.10         0.08       146.85 o
   0    8    1       144.48         0.08       146.85 o
   1    8    1       115.35         0.08       110.97 o
   1    8    1       108.58         0.09       110.97 o
   1    8    1       106.92         0.08       110.97 o
   1    8    1       107.95         0.10       110.97 o
   2    8    1        30.03         0.06        24.28 o
   2    8    1        23.52         0.05        24.28 o
   2    8    1        30.91         0.06        24.28 o
   2    8    1        25.10         0.05        24.28 o
   3    8    1       283.25         0.08       274.10 o
   3    8    1       267.65         0.10       274.10 o
   3    8    1       294.12         0.09       274.10 o
   3    8    1       249.32         0.09       274.10 o
   4    8    1         6.15         0.08         6.87 o
   4    8    1         7.95         0.06         6.87 o
   4    8    1         5.81         0.07         6.87 o
   4    8    1         5.76         0.08         6.87 o
   5    8    1       143.28         0.12       145.66 o
   5    8    1       141.37         0.12       145.66 o
   5    8    1       140.42         0.12       145.66 o
   5    8    1       143.28         0.13       145.66 o
   7    8    1        22.47         0.04        21.89 o
   7    8    1        20.98         0.05        21.89 o
   7    8    1        26.83         0.06        21.89 o
   7    8    1        24.11         0.05        21.89 o
  11    8    1        25.60         0.08        26.53 o
  12    8    1        14.75         0.10         9.87 o
   1    9    1       213.74         0.10       230.02 o
   1    9    1       228.01         0.09       230.02 o
   1    9    1       230.43         0.08       230.02 o
   1    9    1       224.40         0.09       230.02 o
   2    9    1        21.07         0.04        22.80 o
   2    9    1        23.81         0.05        22.80 o
   2    9    1        27.88         0.06        22.80 o
   2    9    1        22.28         0.05        22.80 o
   4    9    1       211.41         0.11       226.97 o
   4    9    1       233.48         0.11       226.97 o
   4    9    1       238.08         0.11       226.97 o
   4    9    1       223.80         0.11       226.97 o
   5    9    1        89.68         0.13       106.70 o
   5    9    1        99.40         0.14       106.70 o
   5    9    1        97.42         0.13       106.70 o
   5    9    1       101.20         0.13       106.70 o
   6    9    1        24.40         0.05        25.94 o
   6    9    1        26.83         0.07        25.94 o
   6    9    1        26.73         0.05        25.94 o
   6    9    1        24.80         0.05        25.94 o
   7    9    1       121.66         0.15       117.57 o
   7    9    1       106.50         0.16       117.57 o
   7    9    1       118.16         0.16       117.57 o
   7    9    1       105.06         0.17       117.57 o
   8    9    1        47.06         0.08        46.40 o
   8    9    1        50.69         0.12        46.40 o
   8    9    1        48.16         0.12        46.40 o
   8    9    1        48.16         0.12        46.40 o
   9    9    1        79.39         0.11        83.11 o
  12    9    1        33.99         0.08        35.11 o
   0   10    1        35.76         0.08        34.99 o
   0   10    1        33.29         0.07        34.99 o
   1   10    1       179.56         0.11       175.86 o
   1   10    1       169.52         0.10       175.86 o
   1   10    1       181.17         0.11       175.86 o
   1   10    1       174.50         0.10       175.86 o
   2   10    1       227.10         0.10       238.83 o
   2   10    1       226.80         0.10       238.83 o
   2   10    1       214.92         0.10       238.83 o
   2   10    1       220.23         0.10       238.83 o
   3   10    1        12.74         0.06        15.96 o
   3   10    1        14.52         0.05        15.96 o
   3   10    1        16.89         0.05        15.96 o
   3   10    1        14.90         0.05        15.96 o
   4   10    1       143.76         0.12       148.36 o
   4   10    1       144.00         0.12       148.36 o
   4   10    1       143.76         0.12       148.36 o
   4   10    1       141.13         0.13       148.36 o
   5   10    1       351.56         0.12       357.67 o
   5   10    1       340.03         0.12       357.67 o
   5   10    1       357.59         0.12       357.67 o
   5   10    1       361.00         0.12       357.67 o
   6   10    1         5.38         0.15         7.34 o
   6   10    1         9.24         0.08         7.34 o
   6   10    1        10.82         0.06         7.34 o
   6   10    1         6.97         0.10         7.34 o
   7   10    1         7.56         0.14         7.71 o
   7   10    1         9.24         0.11         7.71 o
   7   10    1         7.95         0.13         7.71 o
   8   10    1       171.61         0.18       163.04 o
  10   10    1        27.04         0.07        24.13 o
  12   10    1         8.76         0.12         5.16 o
  13   10    1         8.76         0.21         9.53 o
  14   10    1        15.05         0.16        12.14 o
   2   11    1        62.25         0.07        57.68 o
   2   11    1        49.98         0.08        57.68 o
   2   11    1        62.41         0.08        57.68 o
   2   11    1        57.91         0.14        57.68 o
   3   11    1        25.81         0.06        23.80 o
   3   11    1        27.46         0.06        23.80 o
   3   11    1        25.30         0.05        23.80 o
   3   11    1        25.50         0.06        23.80 o
   4   11    1        10.63         0.08        12.34 o
   4   11    1        10.63         0.08        12.34 o
   4   11    1         7.18         0.12        12.34 o
   5   11    1         7.56         0.10         7.49 o
   5   11    1        10.50         0.06         7.49 o
   5   11    1         7.34         0.10         7.49 o
   5   11    1         8.07         0.10         7.49 o
   7   11    1       130.64         0.21       133.65 o
   7   11    1       151.54         0.17       133.65 o
   7   11    1       117.51         0.21       133.65 o
   7   11    1       131.79         0.18       133.65 o
  11   11    1        12.96         0.12        13.87 o
  12   11    1         7.13         0.24         5.99 o
  13   11    1         7.18         0.19         6.43 o
   0   12    1        58.06         0.07        54.96 o
   0   12    1        55.80         0.07        54.96 o
   1   12    1        27.67         0.05        27.31 o
   1   12    1        25.00         0.06        27.31 o
   1   12    1        27.98         0.07        27.31 o
   1   12    1        28.41         0.07        27.31 o
   2   12    1         3.80         0.19         5.63 o
   3   12    1        86.30         0.17        86.11 o
   3   12    1        75.17         0.16        86.11 o
   3   12    1        93.70         0.14        86.11 o
   3   12    1        85.38         0.16        86.11 o
   5   12    1         5.06         0.18         3.72 o
   5   12    1         4.12         0.19         3.72 o
   5   12    1         8.29         0.09         3.72 o
   6   12    1        26.21         0.06        24.49 o
   6   12    1        23.81         0.07        24.49 o
   6   12    1        26.42         0.06        24.49 o
   6   12    1        21.16         0.07        24.49 o
   7   12    1        53.73         0.12        55.61 o
   8   12    1        55.50         0.12        53.28 o
   9   12    1        33.87         0.08        33.47 o
   1   13    1        37.95         0.08        37.33 o
   1   13    1        34.11         0.08        37.33 o
   1   13    1        35.28         0.08        37.33 o
   1   13    1        38.44         0.06        37.33 o
   2   13    1        52.42         0.10        51.55 o
   2   13    1        57.46         0.10        51.55 o
   2   13    1        52.13         0.08        51.55 o
   2   13    1        59.14         0.09        51.55 o
   3   13    1         3.31         0.21         4.52 o
   4   13    1        63.36         0.10        67.52 o
   4   13    1        63.36         0.11        67.52 o
   4   13    1        63.36         0.10        67.52 o
   4   13    1        68.39         0.10        67.52 o
   5   13    1        11.22         0.10         9.76 o
   5   13    1         8.35         0.14         9.76 o
   5   13    1        10.89         0.08         9.76 o
   5   13    1        11.70         0.08         9.76 o
   6   13    1        48.44         0.12        48.62 o
   7   13    1        37.95         0.09        31.79 o
   8   13    1        25.20         0.08        23.32 o
   9   13    1        27.67         0.08        31.87 o
   0   14    1        40.45         0.08        38.96 o
   0   14    1        36.12         0.08        38.96 o
   1   14    1        12.67         0.08        11.96 o
   1   14    1        12.60         0.07        11.96 o
   1   14    1        11.09         0.08        11.96 o
   1   14    1        12.89         0.06        11.96 o
   2   14    1         8.18         0.09         5.19 o
   3   14    1       236.54         0.17       216.77 o
   3   14    1       218.45         0.17       216.77 o
   3   14    1       228.92         0.17       216.77 o
   3   14    1       228.31         0.17       216.77 o
   4   14    1        13.54         0.09        13.59 o
   4   14    1        13.47         0.09        13.59 o
   4   14    1        12.89         0.08        13.59 o
   4   14    1        11.63         0.10        13.59 o
   6   14    1        87.61         0.12       100.79 o
   7   14    1        69.39         0.13        71.36 o
   9   14    1        15.37         0.12        13.99 o
   2   15    1        10.89         0.11        12.15 o
   2   15    1        10.30         0.11        12.15 o
   2   15    1        13.25         0.08        12.15 o
   2   15    1        13.76         0.07        12.15 o
   5   15    1        46.10         0.09        41.36 o
   7   15    1        53.29         0.10        55.65 o
  11   15    1        15.21         0.12        11.27 o
  14   15    1         9.86         0.24         6.73 o
   2   16    1        10.24         0.12         9.23 o
   3   16    1        15.92         0.08        14.76 o
   4   16    1        78.68         0.13        74.96 o
   5   16    1       124.10         0.26       124.06 o
   6   16    1        67.73         0.15        69.36 o
   7   16    1         7.02         0.19         3.49 o
   2   17    1         8.64         0.13         7.44 o
   3   17    1        81.18         0.13        83.39 o
   6   17    1        22.66         0.09        25.37 o
   9   17    1         7.51         0.21         9.29 o
   0   18    1        36.84         0.08        33.62 o
   5   18    1        66.10         0.14        72.24 o
   6   18    1        11.16         0.13        13.23 o
   4   19    1        69.72         0.16        61.85 o
   7   19    1        12.96         0.13        12.78 o
   0   20    1        51.12         0.12        43.14 o
   1   20    1        38.32         0.08        39.55 o
   3   20    1        39.31         0.10        33.56 o
   4   20    1        23.81         0.12        29.94 o
   6   20    1        10.56         0.18         8.92 o
   1   21    1        18.66         0.14        16.37 o
   1   22    1        11.70         0.16        14.01 o
   2   22    1        29.70         0.08        24.10 o
   6   22    1         8.35         0.24         9.23 o
   3   23    1         7.18         0.20         2.38 o
   9   23    1         7.29         0.31         4.95 o
   2   24    1         6.71         0.28         6.15 o
   0    0    2        10.50         0.02        10.58 o
   1    0    2       285.61         0.03       288.79 o
   2    0    2        19.10         0.04        25.16 o
   3    0    2       434.31         0.05       436.06 o
   3    0    2       431.81         0.05       436.06 o
   3    0    2       443.94         0.05       436.06 o
   3    0    2       443.10         0.05       436.06 o
   5    0    2      1551.57         0.07      1567.94 o
   5    0    2      1617.65         0.08      1567.94 o
   5    0    2      1531.94         0.07      1567.94 o
   5    0    2      1639.44         0.07      1567.94 o
   7    0    2       111.30         0.11        97.07 o
   7    0    2        89.30         0.14        97.07 o
   7    0    2        89.30         0.14        97.07 o
   7    0    2       102.21         0.11        97.07 o
   8    0    2        17.64         0.06        16.10 o
   8    0    2        17.31         0.05        16.10 o
   8    0    2        15.13         0.06        16.10 o
   8    0    2        15.52         0.06        16.10 o
   9    0    2        89.68         0.17       101.46 o
   9    0    2        88.17         0.16       101.46 o
   9    0    2        98.21         0.15       101.46 o
   9    0    2        91.58         0.18       101.46 o
  10    0    2        14.75         0.06        11.09 o
  11    0    2       354.19         0.20       365.26 o
  17    0    2        17.39         0.15        19.83 o
   1    1    2       200.22         0.04       198.99 o
   2    1    2        11.97         0.03        10.53 o
   3    1    2       570.73         0.05       564.63 o
   3    1    2       548.96         0.05       564.63 o
   3    1    2       594.87         0.05       564.63 o
   3    1    2       588.06         0.05       564.63 o
   4    1    2        31.81         0.05        34.32 o
   4    1    2        32.60         0.05        34.32 o
   4    1    2        37.09         0.09        34.32 o
   4    1    2        38.56         0.09        34.32 o
   5    1    2        99.20         0.08        95.55 o
   5    1    2        83.17         0.10        95.55 o
   5    1    2        89.49         0.09        95.55 o
   5    1    2        96.83         0.08        95.55 o
   6    1    2        93.32         0.10        98.10 o
   6    1    2        91.78         0.12        98.10 o
   6    1    2       100.60         0.11        98.10 o
   6    1    2        98.80         0.11        98.10 o
   7    1    2        80.10         0.14        83.96 o
   7    1    2        92.74         0.12        83.96 o
   7    1    2        90.06         0.12        83.96 o
   7    1    2        83.72         0.12        83.96 o
   8    1    2       166.67         0.14       181.54 o
   8    1    2       199.94         0.12       181.54 o
   8    1    2       184.69         0.14       181.54 o
   8    1    2       195.44         0.14       181.54 o
   9    1    2        48.30         0.10        51.89 o
   9    1    2        50.27         0.10        51.89 o
   9    1    2        55.65         0.11        51.89 o
   9    1    2        54.32         0.10        51.89 o
  12    1    2        48.30         0.12        53.13 o
  17    1    2         8.47         0.28         6.56 o
   0    2    2      1703.21         0.04      1726.33 o
   1    2    2         3.50         0.04         3.01 o
   2    2    2      4527.94         0.04      4709.58 o
   3    2    2        19.54         0.04        17.72 o
   3    2    2        17.72         0.04        17.72 o
   3    2    2        15.76         0.04        17.72 o
   3    2    2        17.72         0.03        17.72 o
   4    2    2        96.43         0.08       102.88 o
   4    2    2       103.63         0.07       102.88 o
   4    2    2       110.88         0.07       102.88 o
   4    2    2       101.20         0.07       102.88 o
   6    2    2       163.84         0.11       180.01 o
   6    2    2       172.92         0.10       180.01 o
   6    2    2       177.42         0.10       180.01 o
   6    2    2       192.65         0.09       180.01 o
   7    2    2         6.50         0.07         7.49 o
   7    2    2         6.86         0.08         7.49 o
   7    2    2         8.47         0.07         7.49 o
   8    2    2       200.22         0.14       209.66 o
   8    2    2       208.51         0.12       209.66 o
   8    2    2       196.28         0.13       209.66 o
   8    2    2       207.65         0.13       209.66 o
  10    2    2        51.70         0.12        49.05 o
  14    2    2        22.28         0.11        16.65 o
  17    2    2         5.81         0.32         0.08 o
   1    3    2        41.60         0.06        33.38 o
   2    3    2       289.00         0.05       302.34 o
   2    3    2       294.47         0.05       302.34 o
   2    3    2       299.98         0.05       302.34 o
   2    3    2       298.60         0.05       302.34 o
   3    3    2      1180.61         0.06      1199.11 o
   3    3    2      1166.22         0.06      1199.11 o
   3    3    2      1171.69         0.06      1199.11 o
   3    3    2      1186.80         0.06      1199.11 o
   4    3    2        55.50         0.09        60.11 o
   4    3    2        50.84         0.09        60.11 o
   4    3    2        67.24         0.08        60.11 o
   4    3    2        57.91         0.10        60.11 o
   5    3    2        91.39         0.09        87.03 o
   5    3    2        83.54         0.10        87.03 o
   5    3    2        91.78         0.09        87.03 o
   5    3    2        64.16         0.11        87.03 o
   7    3    2        33.87         0.06        39.25 o
   7    3    2        42.64         0.08        39.25 o
   7    3    2        40.20         0.08        39.25 o
   7    3    2        43.30         0.07        39.25 o
   8    3    2         8.29         0.08         6.80 o
   8    3    2         6.15         0.10         6.80 o
  10    3    2        69.22         0.11        71.98 o
  11    3    2        25.91         0.07        23.47 o
  14    3    2        30.36         0.10        29.29 o
  15    3    2         6.45         0.23         3.10 o
   1    4    2      1059.50         0.05      1167.37 o
   1    4    2      1132.32         0.05      1167.37 o
   1    4    2      1173.75         0.05      1167.37 o
   1    4    2      1169.64         0.05      1167.37 o
   2    4    2         4.97         0.04         4.47 o
   3    4    2      5086.54         0.06      5192.03 o
   3    4    2      5214.28         0.06      5192.03 o
   3    4    2      5273.66         0.06      5192.03 o
   3    4    2      5249.00         0.06      5192.03 o
   4    4    2         4.20         0.08         2.49 o
   6    4    2         8.82         0.05         7.59 o
   6    4    2         9.36         0.06         7.59 o
   6    4    2         9.24         0.06         7.59 o
   6    4    2         8.24         0.06         7.59 o
   7    4    2       181.17         0.12       147.92 o
   7    4    2       154.50         0.14       147.92 o
   7    4    2       172.13         0.13       147.92 o
   7    4    2       168.48         0.13       147.92 o
   8    4    2         8.94         0.07         8.40 o
   8    4    2         6.76         0.10         8.40 o
   9    4    2       119.90         0.16       124.52 o
   9    4    2       127.01         0.17       124.52 o
   9    4    2       121.66         0.17       124.52 o
   9    4    2       115.78         0.19       124.52 o
  10    4    2        11.42         0.08        11.23 o
  11    4    2       137.83         0.24       167.04 o
  13    4    2       110.67         0.14       115.78 o
   1    5    2       165.12         0.06       162.51 o
   1    5    2       154.75         0.06       162.51 o
   1    5    2       162.31         0.06       162.51 o
   1    5    2       145.93         0.06       162.51 o
   2    5    2        29.48         0.05        31.67 o
   2    5    2        24.40         0.05        31.67 o
   2    5    2        29.59         0.06        31.67 o
   2    5    2        32.95         0.05        31.67 o
   3    5    2       271.92         0.07       251.00 o
   3    5    2       255.68         0.07       251.00 o
   3    5    2       262.44         0.07       251.00 o
   3    5    2       260.50         0.07       251.00 o
   4    5    2       310.11         0.08       282.66 o
   4    5    2       293.78         0.08       282.66 o
   4    5    2       293.44         0.08       282.66 o
   4    5    2       286.96         0.08       282.66 o
   5    5    2        31.36         0.07        30.91 o
   5    5    2        33.18         0.07        30.91 o
   5    5    2        31.47         0.07        30.91 o
   5    5    2        33.06         0.07        30.91 o
   6    5    2        13.25         0.05         9.10 o
   6    5    2        12.18         0.05         9.10 o
   6    5    2        10.30         0.07         9.10 o
   7    5    2        29.16         0.05        35.79 o
   7    5    2        32.15         0.06        35.79 o
   7    5    2        32.83         0.06        35.79 o
   7    5    2        33.29         0.06        35.79 o
   8    5    2        15.37         0.05        14.80 o
   8    5    2        14.75         0.06        14.80 o
   8    5    2        14.67         0.06        14.80 o
   8    5    2        13.03         0.07        14.80 o
   9    5    2        48.86         0.10        43.14 o
   9    5    2        40.58         0.08        43.14 o
   9    5    2        43.03         0.08        43.14 o
   9    5    2        42.12         0.08        43.14 o
  10    5    2        31.02         0.08        30.40 o
  14    5    2        31.92         0.08        29.18 o
  15    5    2        15.29         0.14        10.91 o
   0    6    2       664.61         0.06       618.07 o
   0    6    2       615.04         0.06       618.07 o
   1    6    2         2.25         0.12         2.03 o
   1    6    2         2.25         0.12         2.03 o
   1    6    2         3.24         0.10         2.03 o
   2    6    2        68.39         0.08        79.88 o
   2    6    2        79.92         0.08        79.88 o
   2    6    2        80.28         0.08        79.88 o
   2    6    2        88.17         0.07        79.88 o
   3    6    2        26.63         0.06        26.77 o
   3    6    2        28.52         0.06        26.77 o
   3    6    2        28.20         0.06        26.77 o
   3    6    2        26.94         0.06        26.77 o
   4    6    2       531.76         0.08       524.35 o
   4    6    2       553.19         0.08       524.35 o
   4    6    2       556.96         0.09       524.35 o
   4    6    2       575.04         0.08       524.35 o
   5    6    2        16.08         0.05        17.52 o
   5    6    2        18.84         0.04        17.52 o
   5    6    2        21.16         0.04        17.52 o
   5    6    2        14.98         0.05        17.52 o
   6    6    2       823.12         0.11       755.53 o
   6    6    2       767.29         0.11       755.53 o
   6    6    2       806.56         0.11       755.53 o
   6    6    2       794.68         0.11       755.53 o
   7    6    2         2.92         0.13         0.48 o
   8    6    2         7.34         0.08         6.44 o
   8    6    2         8.07         0.08         6.44 o
   8    6    2         6.76         0.10         6.44 o
   8    6    2         7.56         0.09         6.44 o
   9    6    2        12.25         0.08        11.37 o
   9    6    2        10.69         0.08        11.37 o
   9    6    2         9.80         0.12        11.37 o
   9    6    2        12.67         0.07        11.37 o
  10    6    2        22.18         0.06        21.19 o
  12    6    2        14.67         0.12        15.83 o
   1    7    2       315.06         0.07       310.33 o
   1    7    2       313.29         0.07       310.33 o
   1    7    2       309.41         0.08       310.33 o
   1    7    2       263.74         0.08       310.33 o
   2    7    2        18.92         0.04        22.16 o
   2    7    2        25.91         0.06        22.16 o
   2    7    2        26.11         0.06        22.16 o
   2    7    2        24.60         0.04        22.16 o
   3    7    2        12.60         0.04        13.84 o
   3    7    2        13.91         0.04        13.84 o
   3    7    2        17.22         0.04        13.84 o
   3    7    2        17.72         0.04        13.84 o
   4    7    2       121.22         0.10       115.55 o
   4    7    2       125.44         0.10       115.55 o
   4    7    2       109.41         0.11       115.55 o
   4    7    2       104.65         0.11       115.55 o
   5    7    2       138.77         0.11       129.14 o
   5    7    2       132.48         0.12       129.14 o
   5    7    2       125.22         0.12       129.14 o
   5    7    2       122.10         0.14       129.14 o
   6    7    2        13.10         0.07        12.89 o
   6    7    2        12.89         0.07        12.89 o
   6    7    2        13.54         0.06        12.89 o
   6    7    2        14.82         0.05        12.89 o
   7    7    2        70.06         0.16        67.31 o
   7    7    2        63.68         0.08        67.31 o
   7    7    2        72.08         0.08        67.31 o
   7    7    2        73.27         0.14        67.31 o
  11    7    2        41.22         0.08        46.97 o
  12    7    2         8.01         0.21        13.87 o
  13    7    2        13.47         0.15        15.40 o
   0    8    2        17.89         0.04        16.10 o
   0    8    2        16.65         0.04        16.10 o
   1    8    2       487.97         0.08       499.49 o
   1    8    2       502.21         0.08       499.49 o
   1    8    2       484.00         0.08       499.49 o
   1    8    2       478.73         0.08       499.49 o
   3    8    2        29.16         0.06        25.08 o
   3    8    2        24.90         0.04        25.08 o
   3    8    2        27.88         0.04        25.08 o
   3    8    2        23.91         0.05        25.08 o
   4    8    2        19.80         0.04        19.35 o
   4    8    2        15.92         0.05        19.35 o
   4    8    2        17.64         0.04        19.35 o
   4    8    2        18.23         0.04        19.35 o
   5    8    2      2305.92         0.11      2279.76 o
   5    8    2      2376.56         0.11      2279.76 o
   5    8    2      2389.25         0.11      2279.76 o
   5    8    2      2323.24         0.11      2279.76 o
   6    8    2         4.45         0.14         6.35 o
   6    8    2         5.15         0.13         6.35 o
   6    8    2         3.28         0.21         6.35 o
   7    8    2        10.82         0.08         7.97 o
   7    8    2         9.24         0.10         7.97 o
   8    8    2        18.23         0.07        21.84 o
   8    8    2        20.25         0.06        21.84 o
   8    8    2        21.44         0.06        21.84 o
   8    8    2        24.11         0.06        21.84 o
   9    8    2       184.42         0.18       203.99 o
  15    8    2         8.35         0.27         9.15 o
   1    9    2       208.80         0.09       204.96 o
   1    9    2       219.04         0.10       204.96 o
   1    9    2       203.92         0.10       204.96 o
   1    9    2       219.04         0.10       204.96 o
   2    9    2        19.45         0.04        16.75 o
   2    9    2        15.37         0.04        16.75 o
   2    9    2        16.56         0.05        16.75 o
   2    9    2        15.92         0.04        16.75 o
   3    9    2        33.41         0.08        31.58 o
   3    9    2        30.58         0.06        31.58 o
   3    9    2        29.48         0.05        31.58 o
   3    9    2        40.20         0.06        31.58 o
   4    9    2       207.07         0.12       210.79 o
   4    9    2       209.67         0.12       210.79 o
   4    9    2       210.83         0.12       210.79 o
   4    9    2       220.52         0.12       210.79 o
   5    9    2        28.84         0.06        27.80 o
   5    9    2        34.69         0.08        27.80 o
   5    9    2        25.20         0.06        27.80 o
   5    9    2        28.52         0.06        27.80 o
   6    9    2        21.62         0.05        22.77 o
   6    9    2        23.72         0.05        22.77 o
   6    9    2        21.62         0.05        22.77 o
   6    9    2        22.37         0.05        22.77 o
   7    9    2         9.42         0.11        10.21 o
   7    9    2        12.18         0.08        10.21 o
   7    9    2        16.73         0.06        10.21 o
   8    9    2         7.08         0.12         4.79 o
   9    9    2        14.36         0.08         9.98 o
  11    9    2        12.82         0.12        17.39 o
  12    9    2         7.18         0.18         4.80 o
  13    9    2        10.63         0.13         6.18 o
   0   10    2        50.27         0.06        46.58 o
   0   10    2        46.79         0.07        46.58 o
   1   10    2        11.29         0.05        11.09 o
   1   10    2        11.22         0.05        11.09 o
   1   10    2        11.49         0.05        11.09 o
   1   10    2        10.37         0.05        11.09 o
   2   10    2        75.86         0.12        59.07 o
   2   10    2        59.91         0.14        59.07 o
   2   10    2        65.61         0.13        59.07 o
   2   10    2        68.39         0.14        59.07 o
   3   10    2        24.30         0.05        23.93 o
   3   10    2        22.18         0.05        23.93 o
   3   10    2        26.21         0.05        23.93 o
   3   10    2        21.53         0.05        23.93 o
   4   10    2       377.14         0.12       357.86 o
   4   10    2       403.21         0.12       357.86 o
   4   10    2       392.04         0.12       357.86 o
   4   10    2       391.64         0.12       357.86 o
   5   10    2        12.25         0.07        10.65 o
   5   10    2         9.86         0.07        10.65 o
   5   10    2         8.70         0.08        10.65 o
   6   10    2        85.38         0.16        85.83 o
   6   10    2       103.23         0.17        85.83 o
   6   10    2        85.38         0.18        85.83 o
   6   10    2        79.39         0.17        85.83 o
   8   10    2       134.33         0.18       145.03 o
  10   10    2        42.51         0.11        44.66 o
   1   11    2        38.56         0.07        40.79 o
   1   11    2        40.20         0.07        40.79 o
   1   11    2        36.36         0.06        40.79 o
   1   11    2        37.95         0.08        40.79 o
   2   11    2        11.29         0.07        10.63 o
   2   11    2        11.02         0.07        10.63 o
   2   11    2        12.04         0.06        10.63 o
   3   11    2       177.42         0.13       166.50 o
   3   11    2       179.83         0.14       166.50 o
   3   11    2       163.84         0.14       166.50 o
   3   11    2       145.20         0.14       166.50 o
   4   11    2        46.38         0.08        37.07 o
   4   11    2        38.44         0.09        37.07 o
   4   11    2        34.22         0.07        37.07 o
   4   11    2        31.70         0.07        37.07 o
   5   11    2        32.60         0.07        32.79 o
   5   11    2        35.40         0.06        32.79 o
   5   11    2        35.28         0.07        32.79 o
   5   11    2        29.16         0.07        32.79 o
   7   11    2       135.96         0.18       140.51 o
   9   11    2       115.99         0.23       110.92 o
  10   11    2        17.22         0.12        21.75 o
  11   11    2        13.25         0.14        15.91 o
   0   12    2         9.42         0.08        11.55 o
   0   12    2        13.18         0.05        11.55 o
   1   12    2       119.90         0.14       108.96 o
   1   12    2       127.01         0.14       108.96 o
   1   12    2       122.99         0.14       108.96 o
   1   12    2       119.03         0.15       108.96 o
   3   12    2       127.46         0.15       118.30 o
   3   12    2       132.71         0.14       118.30 o
   3   12    2       138.06         0.15       118.30 o
   3   12    2       140.90         0.13       118.30 o
   4   12    2         6.55         0.12         6.32 o
   4   12    2         5.62         0.14         6.32 o
   4   12    2         6.45         0.10         6.32 o
   5   12    2       108.37         0.18       107.67 o
   5   12    2       111.09         0.16       107.67 o
   5   12    2       115.78         0.19       107.67 o
   5   12    2       108.37         0.16       107.67 o
   6   12    2        36.12         0.09        33.29 o
   8   12    2         7.62         0.18         7.92 o
   2   13    2        91.97         0.18        92.98 o
   2   13    2        95.45         0.18        92.98 o
   2   13    2        98.41         0.15        92.98 o
   2   13    2        85.01         0.18        92.98 o
   3   13    2         6.20         0.12         6.17 o
   4   13    2        72.76         0.09        68.76 o
   4   13    2        72.76         0.09        68.76 o
   4   13    2        62.09         0.10        68.76 o
   4   13    2        62.09         0.10        68.76 o
   6   13    2        46.10         0.09        43.42 o
   9   13    2        11.97         0.12        12.50 o
  10   13    2        73.79         0.17        79.97 o
   0   14    2        39.44         0.08        35.73 o
   0   14    2        43.69         0.10        35.73 o
   1   14    2         4.75         0.13         4.43 o
   1   14    2         6.55         0.10         4.43 o
   1   14    2         4.08         0.19         4.43 o
   2   14    2        22.47         0.06        26.96 o
   2   14    2        31.70         0.07        26.96 o
   2   14    2        25.91         0.06        26.96 o
   2   14    2        30.91         0.06        26.96 o
   3   14    2        48.44         0.11        46.09 o
   3   14    2        42.90         0.08        46.09 o
   3   14    2        41.34         0.07        46.09 o
   3   14    2        42.25         0.08        46.09 o
   6   14    2        20.79         0.08        24.05 o
   1   15    2        38.69         0.08        44.10 o
   3   15    2        10.24         0.09        10.30 o
   5   15    2        17.81         0.08        18.63 o
   6   15    2         8.53         0.12         5.81 o
   7   15    2        55.65         0.10        53.77 o
   8   15    2        10.82         0.17        14.15 o
  10   15    2         8.12         0.15         4.62 o
   0   16    2        23.43         0.06        17.18 o
   1   16    2        28.30         0.06        25.50 o
   4   16    2         7.51         0.18         8.40 o
   5   16    2        38.69         0.10        29.49 o
   7   16    2       122.99         0.26       118.36 o
   9   16    2        20.70         0.12        25.00 o
   4   17    2        32.49         0.08        41.59 o
   6   17    2        23.52         0.09        19.42 o
   8   17    2        28.52         0.09        32.25 o
   0   18    2        12.67         0.13        17.50 o
   1   18    2        16.08         0.10        13.00 o
   2   18    2        94.28         0.14        91.39 o
   4   18    2        13.18         0.10         7.95 o
   1   19    2        54.17         0.12        50.81 o
   2   19    2         7.62         0.21         7.10 o
   3   19    2         9.42         0.17         8.66 o
   7   19    2        55.20         0.12        44.24 o
  10   19    2         6.40         0.19         0.50 o
   1   20    2        26.73         0.10        29.55 o
   5   20    2        48.72         0.11        51.55 o
   7   20    2        16.73         0.10        15.93 o
   2   21    2        50.84         0.11        41.83 o
   4   21    2        25.70         0.10        26.37 o
  10   21    2        10.18         0.27         7.94 o
   1   23    2        21.53         0.16        27.85 o
   4   23    2         8.47         0.22         7.62 o
   5   23    2        14.59         0.19        12.26 o
   0   26    2        10.43         0.23         9.51 o
   1    1    3      1128.96         0.05      1186.57 o
   1    1    3      1124.26         0.05      1186.57 o
   1    1    3      1117.56         0.05      1186.57 o
   1    1    3      1143.79         0.05      1186.57 o
   2    1    3       123.21         0.06       133.77 o
   2    1    3       116.21         0.06       133.77 o
   2    1    3       122.32         0.06       133.77 o
   2    1    3       122.54         0.07       133.77 o
   3    1    3        78.50         0.08        78.73 o
   3    1    3        72.76         0.08        78.73 o
   3    1    3        79.03         0.08        78.73 o
   3    1    3        69.56         0.08        78.73 o
   4    1    3        42.25         0.10        46.58 o
   4    1    3        46.79         0.05        46.58 o
   4    1    3        47.61         0.10        46.58 o
   4    1    3        47.33         0.12        46.58 o
   5    1    3         4.08         0.09         3.81 o
   5    1    3         5.86         0.08         3.81 o
   6    1    3        12.82         0.05        13.19 o
   6    1    3        14.21         0.04        13.19 o
   6    1    3        16.65         0.04        13.19 o
   6    1    3        10.63         0.05        13.19 o
   7    1    3       247.43         0.12       243.83 o
   7    1    3       245.86         0.12       243.83 o
   7    1    3       249.32         0.12       243.83 o
   7    1    3       224.40         0.13       243.83 o
   8    1    3        14.67         0.06        16.21 o
   8    1    3        16.24         0.06        16.21 o
   8    1    3        17.72         0.05        16.21 o
   8    1    3        15.05         0.06        16.21 o
  10    1    3        12.74         0.10        16.82 o
  12    1    3        13.91         0.12        13.53 o
  13    1    3        21.34         0.10        20.20 o
   0    2    3      1114.22         0.05      1193.55 o
   0    2    3      1156.68         0.05      1193.55 o
   1    2    3       794.68         0.05       822.20 o
   1    2    3       792.42         0.05       822.20 o
   1    2    3       816.24         0.05       822.20 o
   1    2    3       776.74         0.05       822.20 o
   2    2    3       520.30         0.06       530.07 o
   2    2    3       529.92         0.06       530.07 o
   2    2    3       526.24         0.06       530.07 o
   2    2    3       522.12         0.06       530.07 o
   3    2    3       374.42         0.07       376.34 o
   3    2    3       358.34         0.07       376.34 o
   3    2    3       390.85         0.07       376.34 o
   3    2    3       367.11         0.07       376.34 o
   4    2    3        19.71         0.04        18.45 o
   4    2    3        16.24         0.03        18.45 o
   4    2    3        18.40         0.04        18.45 o
   4    2    3        19.54         0.04        18.45 o
   5    2    3        30.14         0.07        29.57 o
   5    2    3        33.76         0.05        29.57 o
   5    2    3        33.18         0.07        29.57 o
   5    2    3        33.76         0.07        29.57 o
   6    2    3        16.24         0.04        15.81 o
   6    2    3        16.97         0.04        15.81 o
   6    2    3        18.75         0.05        15.81 o
   6    2    3        19.27         0.04        15.81 o
   8    2    3         9.99         0.08        10.87 o
   8    2    3        10.56         0.07        10.87 o
   8    2    3        12.96         0.06        10.87 o
   8    2    3        12.04         0.07        10.87 o
  10    2    3         9.86         0.10         7.88 o
  11    2    3         7.56         0.16         7.59 o
  12    2    3        22.47         0.10        18.36 o
  13    2    3        16.00         0.12        17.83 o
   1    3    3       159.26         0.06       173.40 o
   1    3    3       147.38         0.06       173.40 o
   1    3    3       160.78         0.06       173.40 o
   1    3    3       171.09         0.06       173.40 o
   2    3    3       917.48         0.06       942.56 o
   2    3    3       909.63         0.06       942.56 o
   2    3    3       913.25         0.06       942.56 o
   2    3    3       916.27         0.06       942.56 o
   3    3    3        77.97         0.10        78.91 o
   3    3    3        75.86         0.10        78.91 o
   3    3    3        71.40         0.09        78.91 o
   3    3    3        80.10         0.08        78.91 o
   5    3    3         5.81         0.07         5.48 o
   5    3    3         5.62         0.08         5.48 o
   6    3    3       113.21         0.12       103.56 o
   6    3    3       106.71         0.12       103.56 o
   6    3    3        96.63         0.13       103.56 o
   6    3    3        98.60         0.12       103.56 o
   7    3    3       332.33         0.12       319.43 o
   7    3    3       330.15         0.12       319.43 o
   7    3    3       316.48         0.12       319.43 o
   7    3    3       321.84         0.12       319.43 o
   8    3    3        28.41         0.06        31.52 o
   8    3    3        30.58         0.07        31.52 o
   8    3    3        27.67         0.07        31.52 o
   8    3    3        27.14         0.06        31.52 o
   9    3    3         7.02         0.13        10.20 o
   9    3    3         6.92         0.14        10.20 o
   9    3    3        12.32         0.07        10.20 o
  11    3    3        54.76         0.09        54.81 o
  12    3    3        30.80         0.06        28.40 o
  15    3    3        23.04         0.12        18.63 o
   0    4    3        40.83         0.09        45.63 o
   0    4    3        51.12         0.08        45.63 o
   1    4    3       248.06         0.07       258.20 o
   1    4    3       247.43         0.07       258.20 o
   1    4    3       259.53         0.07       258.20 o
   1    4    3       246.18         0.07       258.20 o
   2    4    3       144.96         0.07       162.91 o
   2    4    3       160.53         0.07       162.91 o
   2    4    3       163.33         0.07       162.91 o
   2    4    3       153.51         0.07       162.91 o
   3    4    3         2.72         0.10         1.52 o
   4    4    3       478.73         0.08       462.21 o
   4    4    3       476.11         0.08       462.21 o
   4    4    3       505.80         0.08       462.21 o
   4    4    3       472.63         0.08       462.21 o
   5    4    3       412.09         0.10       394.76 o
   5    4    3       444.37         0.09       394.76 o
   5    4    3       411.68         0.10       394.76 o
   5    4    3       416.16         0.10       394.76 o
   6    4    3         5.52         0.12         4.80 o
   6    4    3         5.43         0.12         4.80 o
   6    4    3         6.86         0.08         4.80 o
   7    4    3         5.57         0.11         3.84 o
   8    4    3        89.87         0.15        72.82 o
   8    4    3        75.86         0.09        72.82 o
   8    4    3        81.90         0.17        72.82 o
   8    4    3        80.64         0.08        72.82 o
   1    5    3         9.24         0.05         8.84 o
   1    5    3         7.56         0.05         8.84 o
   1    5    3         8.29         0.05         8.84 o
   1    5    3         8.24         0.05         8.84 o
   2    5    3         5.06         0.06         2.03 o
   3    5    3       288.32         0.08       284.23 o
   3    5    3       280.90         0.08       284.23 o
   3    5    3       271.59         0.08       284.23 o
   3    5    3       293.78         0.08       284.23 o
   4    5    3       637.06         0.09       581.01 o
   4    5    3       614.54         0.09       581.01 o
   4    5    3       609.60         0.09       581.01 o
   4    5    3       593.90         0.09       581.01 o
   5    5    3        78.15         0.12        74.55 o
   5    5    3        68.89         0.14        74.55 o
   5    5    3        83.72         0.10        74.55 o
   5    5    3        77.79         0.12        74.55 o
   6    5    3       666.16         0.11       639.52 o
   6    5    3       628.50         0.12       639.52 o
   6    5    3       641.61         0.11       639.52 o
   6    5    3       659.98         0.11       639.52 o
   8    5    3        15.37         0.07        15.28 o
   8    5    3        15.60         0.06        15.28 o
   8    5    3        19.71         0.05        15.28 o
   8    5    3        14.06         0.08        15.28 o
  10    5    3         6.45         0.13         4.04 o
  11    5    3        56.10         0.12        56.82 o
  14    5    3        30.25         0.10        28.62 o
  17    5    3         4.84         0.29         0.80 o
   1    6    3       283.59         0.07       291.35 o
   1    6    3       286.96         0.08       291.35 o
   1    6    3       248.38         0.08       291.35 o
   1    6    3       290.70         0.08       291.35 o
   2    6    3       836.94         0.08       837.28 o
   2    6    3       811.68         0.08       837.28 o
   2    6    3       837.52         0.08       837.28 o
   2    6    3       770.62         0.08       837.28 o
   3    6    3       184.42         0.10       176.14 o
   3    6    3       181.44         0.09       176.14 o
   3    6    3       169.00         0.08       176.14 o
   3    6    3       163.07         0.10       176.14 o
   4    6    3        46.10         0.06        45.98 o
   4    6    3        48.58         0.06        45.98 o
   4    6    3        43.16         0.06        45.98 o
   4    6    3        42.64         0.09        45.98 o
   5    6    3         5.20         0.11         6.04 o
   6    6    3        46.24         0.08        45.18 o
   6    6    3        49.98         0.07        45.18 o
   6    6    3        39.06         0.07        45.18 o
   6    6    3        50.13         0.07        45.18 o
   7    6    3         9.92         0.07         8.19 o
   7    6    3         8.12         0.07         8.19 o
   8    6    3        47.61         0.07        48.76 o
   8    6    3        58.22         0.09        48.76 o
   8    6    3        47.33         0.12        48.76 o
   8    6    3        47.61         0.10        48.76 o
  13    6    3        14.52         0.15        17.39 o
  14    6    3        25.81         0.10        26.74 o
   1    7    3       308.70         0.09       310.42 o
   1    7    3       314.35         0.08       310.42 o
   1    7    3       271.26         0.09       310.42 o
   1    7    3       327.25         0.08       310.42 o
   2    7    3         4.28         0.10         2.18 o
   3    7    3       653.82         0.10       614.60 o
   3    7    3       616.53         0.09       614.60 o
   3    7    3       670.29         0.09       614.60 o
   3    7    3       647.70         0.10       614.60 o
   4    7    3       130.42         0.12       151.03 o
   4    7    3       150.06         0.12       151.03 o
   4    7    3       155.75         0.12       151.03 o
   4    7    3       150.80         0.11       151.03 o
   5    7    3        64.80         0.14        62.91 o
   5    7    3        62.88         0.07        62.91 o
   5    7    3        64.00         0.08        62.91 o
   5    7    3        60.37         0.07        62.91 o
   6    7    3       278.56         0.13       260.54 o
   6    7    3       256.64         0.14       260.54 o
   6    7    3       276.56         0.12       260.54 o
   6    7    3       278.22         0.13       260.54 o
   7    7    3         5.06         0.13         3.09 o
   8    7    3        16.81         0.06        16.29 o
   8    7    3        14.06         0.09        16.29 o
   8    7    3        19.89         0.06        16.29 o
   8    7    3        19.18         0.07        16.29 o
   9    7    3        20.98         0.07        21.07 o
  10    7    3        53.29         0.12        42.77 o
  11    7    3         9.73         0.16        14.11 o
  13    7    3        27.88         0.10        23.00 o
  14    7    3         6.40         0.23         2.55 o
   0    8    3       907.82         0.09       945.74 o
   0    8    3       931.47         0.09       945.74 o
   1    8    3       182.25         0.10       163.97 o
   1    8    3       195.72         0.10       163.97 o
   1    8    3       169.00         0.10       163.97 o
   1    8    3       200.22         0.10       163.97 o
   2    8    3        83.17         0.12        83.25 o
   2    8    3        97.22         0.11        83.25 o
   2    8    3       106.09         0.10        83.25 o
   2    8    3        98.60         0.11        83.25 o
   3    8    3       244.92         0.10       225.41 o
   3    8    3       232.87         0.11       225.41 o
   3    8    3       227.41         0.12       225.41 o
   3    8    3       210.83         0.11       225.41 o
   5    8    3        15.05         0.05        15.10 o
   5    8    3        13.91         0.06        15.10 o
   5    8    3        14.52         0.06        15.10 o
   5    8    3        14.90         0.06        15.10 o
   6    8    3       316.48         0.14       327.64 o
   6    8    3       326.52         0.13       327.64 o
   6    8    3       327.97         0.14       327.64 o
   6    8    3       321.13         0.14       327.64 o
   7    8    3        94.67         0.21       103.72 o
   7    8    3       112.36         0.14       103.72 o
   7    8    3       104.45         0.18       103.72 o
   7    8    3        98.80         0.19       103.72 o
   8    8    3         8.41         0.12         6.23 o
   8    8    3         6.97         0.12         6.23 o
   8    8    3         5.34         0.16         6.23 o
   9    8    3        39.19         0.08        44.24 o
  10    8    3        68.72         0.14        73.35 o
  12    8    3        11.49         0.13         8.50 o
  14    8    3        18.92         0.14        18.96 o
  16    8    3        20.88         0.14        13.76 o
   1    9    3       131.79         0.11       130.61 o
   1    9    3       134.79         0.12       130.61 o
   1    9    3       119.46         0.12       130.61 o
   1    9    3       137.36         0.11       130.61 o
   2    9    3       441.84         0.10       402.52 o
   2    9    3       426.01         0.10       402.52 o
   2    9    3       435.14         0.10       402.52 o
   2    9    3       386.52         0.11       402.52 o
   4    9    3         9.36         0.08        10.26 o
   4    9    3         8.41         0.07        10.26 o
   4    9    3        13.62         0.05        10.26 o
   4    9    3        11.70         0.05        10.26 o
   5    9    3        80.10         0.15        79.37 o
   5    9    3        79.57         0.16        79.37 o
   5    9    3        86.12         0.15        79.37 o
   5    9    3        79.57         0.14        79.37 o
   6    9    3        46.79         0.10        41.29 o
   6    9    3        49.56         0.09        41.29 o
   6    9    3        33.52         0.06        41.29 o
   6    9    3        43.30         0.07        41.29 o
   7    9    3        12.46         0.09        12.10 o
   7    9    3        11.22         0.09        12.10 o
   7    9    3        13.32         0.07        12.10 o
   7    9    3         9.61         0.11        12.10 o
   8    9    3        23.72         0.06        26.53 o
  10    9    3        26.11         0.07        27.44 o
   0   10    3       491.51         0.11       496.94 o
   0   10    3       463.54         0.11       496.94 o
   2   10    3       213.45         0.12       196.65 o
   2   10    3       188.79         0.12       196.65 o
   2   10    3       211.99         0.12       196.65 o
   2   10    3       199.66         0.11       196.65 o
   4   10    3        13.47         0.06        15.38 o
   4   10    3        16.16         0.06        15.38 o
   4   10    3        12.25         0.07        15.38 o
   4   10    3        13.47         0.06        15.38 o
   5   10    3       123.88         0.14       102.35 o
   5   10    3       103.84         0.18       102.35 o
   5   10    3       107.33         0.17       102.35 o
   5   10    3        97.42         0.17       102.35 o
   6   10    3       240.25         0.15       230.18 o
   6   10    3       243.98         0.15       230.18 o
   6   10    3       247.12         0.15       230.18 o
   6   10    3       226.50         0.16       230.18 o
   7   10    3        21.07         0.06        18.52 o
   9   10    3        61.15         0.12        53.17 o
  10   10    3       190.16         0.25       208.68 o
  11   10    3        23.43         0.10        30.31 o
  12   10    3        26.83         0.10        22.70 o
   2   11    3        40.32         0.08        36.70 o
   2   11    3        29.92         0.07        36.70 o
   2   11    3        33.29         0.07        36.70 o
   2   11    3        32.72         0.07        36.70 o
   3   11    3        14.90         0.06        14.40 o
   3   11    3        14.59         0.07        14.40 o
   3   11    3        14.82         0.06        14.40 o
   3   11    3        18.84         0.05        14.40 o
   4   11    3       108.78         0.16       116.28 o
   4   11    3       111.30         0.20       116.28 o
   4   11    3       105.88         0.17       116.28 o
   4   11    3       123.21         0.14       116.28 o
   5   11    3       130.87         0.16       138.49 o
   5   11    3       132.94         0.16       138.49 o
   5   11    3       124.55         0.17       138.49 o
   5   11    3       144.96         0.16       138.49 o
   7   11    3        54.76         0.12        59.71 o
   8   11    3        10.37         0.12        10.35 o
  13   11    3        21.07         0.12        25.63 o
  16   11    3         6.45         0.24         2.48 o
   1   12    3       115.99         0.16       123.83 o
   1   12    3       136.42         0.15       123.83 o
   1   12    3       107.95         0.17       123.83 o
   1   12    3       128.82         0.15       123.83 o
   2   12    3       118.59         0.16       115.94 o
   2   12    3       116.64         0.14       115.94 o
   2   12    3       111.30         0.14       115.94 o
   2   12    3       109.41         0.14       115.94 o
   3   12    3        40.45         0.07        35.36 o
   3   12    3        43.30         0.10        35.36 o
   3   12    3        36.36         0.08        35.36 o
   3   12    3        33.87         0.07        35.36 o
   4   12    3         5.34         0.16         5.61 o
   5   12    3         8.07         0.15         9.42 o
   5   12    3        13.25         0.07         9.42 o
   5   12    3        13.40         0.07         9.42 o
   5   12    3        14.06         0.07         9.42 o
   6   12    3        41.99         0.09        44.52 o
   8   12    3       141.13         0.22       142.73 o
   9   12    3        24.50         0.07        30.91 o
   1   13    3        60.53         0.10        66.67 o
   1   13    3        66.42         0.08        66.67 o
   1   13    3        75.00         0.16        66.67 o
   1   13    3        67.73         0.17        66.67 o
   4   13    3        14.90         0.07        14.78 o
   4   13    3        11.97         0.10        14.78 o
   4   13    3        13.54         0.08        14.78 o
   7   13    3        26.21         0.08        27.28 o
   0   14    3         4.75         0.18         5.48 o
   1   14    3       100.60         0.18        94.74 o
   1   14    3        86.86         0.18        94.74 o
   1   14    3        84.64         0.18        94.74 o
   1   14    3        75.52         0.10        94.74 o
   2   14    3       107.54         0.18       106.75 o
   2   14    3       104.04         0.18       106.75 o
   2   14    3        95.06         0.22       106.75 o
   2   14    3        87.80         0.20       106.75 o
   4   14    3        17.81         0.08        15.83 o
   5   14    3        17.22         0.09        19.76 o
   7   14    3         9.00         0.14         8.34 o
   8   14    3        55.95         0.10        56.66 o
   2   15    3        15.37         0.09        17.44 o
   6   15    3        35.40         0.08        36.76 o
   7   15    3         6.20         0.20         6.87 o
   6   16    3        11.83         0.15        10.12 o
   2   17    3        11.97         0.13        11.60 o
   4   17    3         6.25         0.18         4.62 o
   5   17    3        17.72         0.10        14.01 o
   0   18    3         8.53         0.15         9.23 o
   2   18    3        13.40         0.12        11.58 o
   3   18    3        27.25         0.08        30.83 o
   6   18    3        10.24         0.14         8.70 o
   8   18    3         5.48         0.21         0.13 o
   1   19    3        20.88         0.09        18.29 o
   3   19    3         8.01         0.14         5.33 o
   6   19    3         7.84         0.19         3.44 o
   3   20    3         7.95         0.16         5.12 o
   5   20    3         9.67         0.18         8.38 o
   3   21    3        13.62         0.15        15.83 o
   1   22    3        10.76         0.15         8.46 o
   7   22    3         9.67         0.24         7.88 o
   2   23    3        22.00         0.12        19.10 o
   6   23    3        11.70         0.20        12.52 o
   0   24    3        14.52         0.18        16.52 o
   3   25    3         9.42         0.26         5.55 o
   0    0    4      1013.79         0.06      1042.98 o
   0    0    4      1049.76         0.06      1042.98 o
   2    0    4       255.04         0.08       224.86 o
   2    0    4       252.17         0.07       224.86 o
   2    0    4       260.50         0.07       224.86 o
   2    0    4       248.69         0.07       224.86 o
   4    0    4       381.42         0.09       360.02 o
   4    0    4       365.96         0.08       360.02 o
   4    0    4       375.58         0.09       360.02 o
   4    0    4       381.03         0.09       360.02 o
   5    0    4         2.46         0.14         3.11 o
   6    0    4        54.61         0.13        51.15 o
   6    0    4        60.22         0.07        51.15 o
   6    0    4        60.37         0.13        51.15 o
   6    0    4        53.29         0.08        51.15 o
   7    0    4        23.23         0.05        23.00 o
   7    0    4        20.88         0.04        23.00 o
   7    0    4        23.91         0.06        23.00 o
   7    0    4        23.33         0.05        23.00 o
   8    0    4       153.76         0.15       141.25 o
   8    0    4       154.75         0.15       141.25 o
   8    0    4       149.57         0.17       141.25 o
   8    0    4       135.26         0.18       141.25 o
   9    0    4         3.96         0.20         2.62 o
  10    0    4       110.67         0.22       101.73 o
  11    0    4        29.16         0.07        27.99 o
  14    0    4        52.13         0.12        65.11 o
   1    1    4       367.49         0.07       392.50 o
   1    1    4       393.63         0.07       392.50 o
   1    1    4       380.64         0.07       392.50 o
   1    1    4       392.83         0.07       392.50 o
   2    1    4        20.70         0.05        19.37 o
   2    1    4        21.34         0.05        19.37 o
   2    1    4        18.75         0.04        19.37 o
   2    1    4        19.10         0.03        19.37 o
   3    1    4       242.11         0.08       261.88 o
   3    1    4       250.27         0.08       261.88 o
   3    1    4       267.00         0.08       261.88 o
   3    1    4       253.76         0.08       261.88 o
   4    1    4         2.76         0.14         1.62 o
   5    1    4        61.78         0.12        51.37 o
   5    1    4        57.76         0.13        51.37 o
   5    1    4        57.00         0.14        51.37 o
   5    1    4        60.37         0.11        51.37 o
   6    1    4        82.81         0.13        79.83 o
   6    1    4        84.46         0.14        79.83 o
   6    1    4        83.17         0.13        79.83 o
   6    1    4        79.92         0.14        79.83 o
   7    1    4       108.58         0.15       108.21 o
   7    1    4        92.16         0.14       108.21 o
   7    1    4        99.00         0.14       108.21 o
   7    1    4       110.88         0.14       108.21 o
   9    1    4         6.00         0.16         4.93 o
  11    1    4        23.04         0.08        20.32 o
  13    1    4        10.11         0.17        16.71 o
  15    1    4        23.91         0.12        29.52 o
   0    2    4        15.13         0.03        18.45 o
   0    2    4        16.81         0.03        18.45 o
   1    2    4       346.33         0.07       354.15 o
   1    2    4       348.57         0.07       354.15 o
   1    2    4       379.47         0.07       354.15 o
   1    2    4       371.72         0.07       354.15 o
   2    2    4         4.80         0.07         4.24 o
   3    2    4      1716.44         0.08      1682.24 o
   3    2    4      1697.44         0.08      1682.24 o
   3    2    4      1738.06         0.08      1682.24 o
   3    2    4      1690.03         0.08      1682.24 o
   5    2    4       305.55         0.11       325.11 o
   5    2    4       299.98         0.11       325.11 o
   5    2    4       326.52         0.10       325.11 o
   5    2    4       287.64         0.10       325.11 o
   6    2    4        23.23         0.04        25.05 o
   6    2    4        26.01         0.05        25.05 o
   6    2    4        24.60         0.05        25.05 o
   6    2    4        23.04         0.04        25.05 o
   7    2    4         3.80         0.16         3.98 o
   7    2    4         5.76         0.08         3.98 o
   7    2    4         5.20         0.09         3.98 o
   9    2    4       175.30         0.19       193.69 o
  11    2    4       322.20         0.21       299.01 o
  13    2    4        36.36         0.10        41.53 o
   1    3    4       265.69         0.07       275.73 o
   1    3    4       267.65         0.08       275.73 o
   1    3    4       257.28         0.08       275.73 o
   1    3    4       275.23         0.07       275.73 o
   3    3    4         5.86         0.07         5.74 o
   3    3    4         5.48         0.07         5.74 o
   4    3    4       259.85         0.10       242.61 o
   4    3    4       247.75         0.10       242.61 o
   4    3    4       248.69         0.10       242.61 o
   4    3    4       239.63         0.10       242.61 o
   5    3    4        36.48         0.07        31.61 o
   5    3    4        34.22         0.05        31.61 o
   5    3    4        32.60         0.05        31.61 o
   5    3    4        35.52         0.08        31.61 o
   6    3    4       353.82         0.12       321.29 o
   6    3    4       372.49         0.12       321.29 o
   6    3    4       337.46         0.12       321.29 o
   6    3    4       351.56         0.12       321.29 o
   7    3    4       116.21         0.15       106.86 o
   7    3    4        98.80         0.17       106.86 o
   7    3    4       118.59         0.14       106.86 o
   7    3    4       102.62         0.16       106.86 o
   8    3    4        23.62         0.06        23.27 o
   8    3    4        28.84         0.07        23.27 o
   8    3    4        24.40         0.06        23.27 o
   8    3    4        26.11         0.06        23.27 o
   9    3    4        91.97         0.23        96.31 o
  12    3    4        25.50         0.10        27.36 o
   0    4    4         5.52         0.05         3.43 o
   1    4    4         4.67         0.08         4.64 o
   2    4    4        33.18         0.06        31.20 o
   2    4    4        24.70         0.05        31.20 o
   2    4    4        31.70         0.06        31.20 o
   2    4    4        30.80         0.05        31.20 o
   4    4    4        31.47         0.05        31.06 o
   4    4    4        28.09         0.06        31.06 o
   4    4    4        32.38         0.07        31.06 o
   4    4    4        27.14         0.07        31.06 o
   6    4    4       139.00         0.13       119.15 o
   6    4    4       121.66         0.14       119.15 o
   6    4    4       126.34         0.14       119.15 o
   6    4    4       130.19         0.14       119.15 o
   7    4    4         4.04         0.15         4.55 o
   7    4    4         4.54         0.12         4.55 o
   8    4    4        23.04         0.05        21.87 o
   8    4    4        22.47         0.06        21.87 o
   8    4    4        23.14         0.06        21.87 o
   8    4    4        25.30         0.06        21.87 o
  10    4    4        19.71         0.07        18.40 o
  13    4    4        11.02         0.14         8.89 o
   1    5    4        24.90         0.05        26.47 o
   1    5    4        25.40         0.06        26.47 o
   1    5    4        23.72         0.06        26.47 o
   1    5    4        26.63         0.07        26.47 o
   2    5    4        13.10         0.04        10.38 o
   2    5    4        13.47         0.04        10.38 o
   2    5    4        13.03         0.04        10.38 o
   2    5    4        12.32         0.04        10.38 o
   3    5    4        12.96         0.05        12.23 o
   3    5    4        14.59         0.05        12.23 o
   3    5    4        12.53         0.05        12.23 o
   3    5    4         9.86         0.07        12.23 o
   4    5    4       409.66         0.10       383.82 o
   4    5    4       385.34         0.10       383.82 o
   4    5    4       418.20         0.10       383.82 o
   4    5    4       410.87         0.10       383.82 o
   5    5    4       291.38         0.12       263.05 o
   5    5    4       282.24         0.12       263.05 o
   5    5    4       260.18         0.12       263.05 o
   5    5    4       282.24         0.12       263.05 o
   6    5    4        20.88         0.04        20.79 o
   6    5    4        23.91         0.05        20.79 o
   6    5    4        24.40         0.04        20.79 o
   6    5    4        26.32         0.06        20.79 o
   8    5    4        39.44         0.07        43.21 o
   8    5    4        48.02         0.10        43.21 o
   8    5    4        50.69         0.10        43.21 o
   8    5    4        40.32         0.07        43.21 o
   9    5    4        29.81         0.07        31.70 o
  11    5    4        17.64         0.12        19.19 o
  12    5    4        19.10         0.10        20.51 o
  14    5    4         5.81         0.24         4.66 o
   0    6    4         4.54         0.10         4.33 o
   0    6    4         3.65         0.10         4.33 o
   2    6    4        15.37         0.04         9.87 o
   2    6    4        12.32         0.05         9.87 o
   2    6    4        10.76         0.05         9.87 o
   3    6    4      1812.20         0.10      1730.85 o
   3    6    4      1758.96         0.10      1730.85 o
   3    6    4      1806.25         0.10      1730.85 o
   3    6    4      1794.37         0.10      1730.85 o
   5    6    4       366.34         0.12       374.13 o
   5    6    4       361.00         0.12       374.13 o
   5    6    4       369.79         0.12       374.13 o
   5    6    4       357.21         0.12       374.13 o
   7    6    4        40.45         0.08        39.19 o
   7    6    4        32.72         0.08        39.19 o
   7    6    4        49.28         0.08        39.19 o
   7    6    4        32.95         0.06        39.19 o
   8    6    4         7.18         0.11         6.24 o
   8    6    4         8.12         0.12         6.24 o
   9    6    4        44.36         0.09        47.22 o
  11    6    4       117.07         0.26       123.37 o
  13    6    4        44.49         0.10        42.10 o
  17    6    4         9.61         0.25         4.81 o
   1    7    4        15.21         0.04        16.18 o
   1    7    4        13.69         0.04        16.18 o
   1    7    4        15.13         0.05        16.18 o
   1    7    4        13.25         0.05        16.18 o
   3    7    4        34.34         0.08        31.79 o
   3    7    4        33.76         0.05        31.79 o
   3    7    4        28.09         0.07        31.79 o
   3    7    4        30.80         0.06        31.79 o
   4    7    4       129.96         0.13       120.85 o
   4    7    4       129.96         0.13       120.85 o
   4    7    4       129.50         0.13       120.85 o
   4    7    4       122.10         0.14       120.85 o
   5    7    4       103.84         0.13       111.68 o
   5    7    4       110.88         0.14       111.68 o
   5    7    4       124.77         0.14       111.68 o
   5    7    4       126.11         0.13       111.68 o
   7    7    4        22.85         0.06        21.26 o
   7    7    4        21.34         0.06        21.26 o
   7    7    4        22.85         0.06        21.26 o
   7    7    4        20.34         0.06        21.26 o
   8    7    4        35.76         0.08        29.07 o
  11    7    4        27.56         0.09        25.44 o
  12    7    4         7.56         0.19         6.98 o
   0    8    4        44.09         0.07        37.39 o
   0    8    4        43.03         0.08        37.39 o
   1    8    4        13.10         0.05        12.63 o
   1    8    4        12.89         0.05        12.63 o
   1    8    4        13.99         0.05        12.63 o
   1    8    4        13.47         0.05        12.63 o
   2    8    4         4.97         0.11         8.50 o
   2    8    4         9.61         0.07         8.50 o
   3    8    4        34.81         0.08        32.79 o
   3    8    4        32.15         0.06        32.79 o
   3    8    4        32.04         0.06        32.79 o
   3    8    4        25.30         0.05        32.79 o
   4    8    4        36.12         0.08        26.98 o
   4    8    4        35.16         0.06        26.98 o
   4    8    4        33.76         0.06        26.98 o
   4    8    4        29.81         0.06        26.98 o
   5    8    4        11.29         0.08        11.37 o
   5    8    4        14.90         0.06        11.37 o
   5    8    4        14.21         0.06        11.37 o
   6    8    4       140.42         0.16       137.88 o
   6    8    4       137.36         0.15       137.88 o
   6    8    4       139.00         0.16       137.88 o
   6    8    4       131.79         0.16       137.88 o
  12    8    4        23.62         0.11        25.13 o
   1    9    4       121.44         0.12       130.61 o
   1    9    4       141.85         0.12       130.61 o
   1    9    4       128.37         0.12       130.61 o
   1    9    4       134.79         0.14       130.61 o
   2    9    4        44.22         0.07        37.68 o
   2    9    4        39.19         0.08        37.68 o
   2    9    4        44.22         0.07        37.68 o
   2    9    4        36.48         0.07        37.68 o
   3    9    4        17.14         0.05        16.18 o
   3    9    4        15.92         0.05        16.18 o
   3    9    4        14.90         0.06        16.18 o
   3    9    4        12.39         0.08        16.18 o
   4    9    4         2.89         0.18         0.88 o
   5    9    4        67.57         0.08        67.14 o
   5    9    4        77.09         0.15        67.14 o
   5    9    4        58.37         0.10        67.14 o
   5    9    4        73.62         0.16        67.14 o
   7    9    4        69.56         0.11        68.37 o
   9    9    4       165.64         0.21       169.53 o
   0   10    4        31.47         0.05        31.93 o
   0   10    4        33.41         0.06        31.93 o
   1   10    4        15.05         0.06        12.78 o
   1   10    4        13.18         0.06        12.78 o
   1   10    4        14.98         0.06        12.78 o
   2   10    4        16.40         0.06        13.61 o
   2   10    4        11.49         0.07        13.61 o
   2   10    4        12.04         0.07        13.61 o
   2   10    4        14.14         0.06        13.61 o
   3   10    4        14.59         0.07        16.48 o
   3   10    4        13.84         0.06        16.48 o
   3   10    4        20.61         0.05        16.48 o
   3   10    4        14.52         0.06        16.48 o
   4   10    4         3.35         0.17         2.00 o
   5   10    4        35.64         0.08        35.51 o
   5   10    4        34.57         0.08        35.51 o
   5   10    4        37.09         0.08        35.51 o
   5   10    4        36.00         0.07        35.51 o
   7   10    4        62.41         0.11        53.70 o
   9   10    4       105.88         0.14       114.38 o
   1   11    4         2.96         0.18         1.27 o
   2   11    4        20.61         0.05        20.39 o
   2   11    4        18.06         0.06        20.39 o
   2   11    4        22.09         0.06        20.39 o
   2   11    4        25.60         0.06        20.39 o
   3   11    4         5.52         0.16         5.14 o
   3   11    4         5.52         0.14         5.14 o
   3   11    4         7.73         0.10         5.14 o
   4   11    4        19.36         0.06        18.83 o
   4   11    4        20.79         0.05        18.83 o
   4   11    4        14.59         0.08        18.83 o
   4   11    4        18.92         0.06        18.83 o
   5   11    4        40.58         0.07        39.51 o
   5   11    4        35.16         0.08        39.51 o
   5   11    4        45.56         0.10        39.51 o
   5   11    4        36.72         0.08        39.51 o
   8   11    4        51.27         0.09        45.88 o
   9   11    4        18.84         0.12        24.54 o
  14   11    4        11.56         0.18         9.82 o
   0   12    4        11.29         0.08        11.36 o
   0   12    4         9.30         0.08        11.36 o
   1   12    4        18.23         0.05        17.87 o
   1   12    4        20.34         0.05        17.87 o
   1   12    4        16.56         0.06        17.87 o
   1   12    4        14.82         0.07        17.87 o
   2   12    4       197.40         0.16       187.53 o
   2   12    4       192.38         0.15       187.53 o
   2   12    4       215.50         0.15       187.53 o
   2   12    4       187.14         0.15       187.53 o
   3   12    4        47.06         0.07        43.31 o
   3   12    4        39.56         0.08        43.31 o
   3   12    4        57.46         0.10        43.31 o
   3   12    4        41.73         0.08        43.31 o
   5   12    4        17.89         0.07        16.56 o
   8   12    4       106.92         0.26       122.91 o
   9   12    4        12.11         0.11         7.54 o
  10   12    4        35.76         0.08        40.46 o
   1   13    4       117.94         0.20       128.90 o
   1   13    4       132.25         0.18       128.90 o
   1   13    4       121.88         0.18       128.90 o
   1   13    4       126.79         0.17       128.90 o
   3   13    4         9.36         0.10         9.36 o
   5   13    4         7.51         0.14         4.31 o
   7   13    4       195.44         0.22       197.38 o
   1   14    4       106.92         0.18        98.20 o
   3   14    4        41.60         0.09        41.19 o
   7   14    4        45.56         0.11        40.69 o
  11   14    4        10.50         0.18        14.05 o
   4   15    4        48.30         0.10        50.00 o
   6   15    4        18.15         0.10        21.34 o
   9   15    4         8.76         0.12         4.10 o
   0   16    4       283.92         0.20       293.93 o
   2   16    4        87.80         0.13        88.34 o
   3   16    4        30.91         0.07        27.15 o
   4   16    4        16.97         0.10        18.67 o
   6   16    4         7.08         0.22         6.31 o
   1   17    4        92.93         0.23        83.25 o
   3   17    4         8.64         0.15        10.62 o
   5   17    4        23.33         0.08        18.18 o
   7   17    4        20.16         0.10        17.83 o
   9   17    4        26.32         0.11        27.61 o
  10   17    4         9.92         0.19         8.32 o
   1   18    4        25.70         0.10        29.80 o
   5   18    4        32.04         0.10        30.83 o
   7   18    4        35.05         0.08        31.55 o
   9   18    4        19.45         0.15        16.12 o
   8   20    4        17.64         0.16        17.59 o
   1   21    4        49.42         0.12        46.65 o
   7   21    4        23.33         0.16        18.03 o
   1   22    4        43.69         0.09        42.53 o
   2   23    4        14.44         0.18        15.91 o
   6   24    4         9.73         0.21         7.46 o
   1   26    4        22.75         0.18        20.62 o
   1    1    5       181.98         0.10       183.01 o
   1    1    5       198.25         0.09       183.01 o
   1    1    5       178.22         0.10       183.01 o
   1    1    5       178.49         0.10       183.01 o
   2    1    5        31.14         0.07        27.61 o
   2    1    5        36.24         0.06        27.61 o
   2    1    5        49.70         0.10        27.61 o
   2    1    5        30.47         0.07        27.61 o
   3    1    5         7.02         0.06         7.10 o
   3    1    5         9.18         0.06         7.10 o
   3    1    5         3.84         0.14         7.10 o
   4    1    5         5.66         0.08         6.65 o
   4    1    5         6.25         0.10         6.65 o
   4    1    5         6.71         0.07         6.65 o
   4    1    5         4.12         0.13         6.65 o
   5    1    5       185.50         0.12       159.09 o
   5    1    5       145.44         0.13       159.09 o
   5    1    5       158.51         0.12       159.09 o
   5    1    5       148.11         0.14       159.09 o
   6    1    5        96.83         0.13        87.95 o
   6    1    5        81.36         0.17        87.95 o
   6    1    5        87.24         0.16        87.95 o
   6    1    5        92.16         0.14        87.95 o
   7    1    5        47.47         0.09        45.00 o
   7    1    5        47.20         0.10        45.00 o
   7    1    5        46.38         0.11        45.00 o
   7    1    5        44.22         0.10        45.00 o
   8    1    5        30.25         0.07        28.68 o
   8    1    5        24.30         0.06        28.68 o
   8    1    5        29.81         0.06        28.68 o
   8    1    5        22.85         0.07        28.68 o
  10    1    5        35.88         0.08        38.99 o
  12    1    5        31.70         0.08        35.27 o
  13    1    5        25.10         0.10        25.50 o
   0    2    5       648.21         0.08       611.64 o
   0    2    5       676.00         0.08       611.64 o
   1    2    5       401.20         0.08       379.36 o
   1    2    5       425.18         0.08       379.36 o
   1    2    5       410.06         0.08       379.36 o
   1    2    5       413.31         0.08       379.36 o
   2    2    5       236.24         0.10       217.08 o
   2    2    5       227.10         0.10       217.08 o
   2    2    5       209.38         0.10       217.08 o
   2    2    5       212.87         0.09       217.08 o
   3    2    5       158.51         0.11       144.22 o
   3    2    5       157.00         0.11       144.22 o
   3    2    5       171.61         0.10       144.22 o
   3    2    5       162.82         0.10       144.22 o
   4    2    5       209.38         0.11       203.62 o
   4    2    5       209.38         0.11       203.62 o
   4    2    5       212.58         0.11       203.62 o
   4    2    5       208.22         0.12       203.62 o
   5    2    5       333.79         0.12       304.96 o
   5    2    5       299.64         0.12       304.96 o
   5    2    5       299.98         0.12       304.96 o
   5    2    5       298.60         0.12       304.96 o
   6    2    5       297.91         0.13       287.74 o
   6    2    5       296.18         0.14       287.74 o
   6    2    5       292.75         0.13       287.74 o
   6    2    5       298.60         0.13       287.74 o
   7    2    5        47.89         0.09        54.04 o
   7    2    5        57.00         0.09        54.04 o
   7    2    5        49.84         0.10        54.04 o
   7    2    5        55.65         0.09        54.04 o
   8    2    5        25.10         0.06        21.75 o
   8    2    5        19.18         0.07        21.75 o
   8    2    5        24.11         0.05        21.75 o
   8    2    5        20.07         0.06        21.75 o
   9    2    5        20.98         0.07        20.88 o
  10    2    5        63.84         0.16        72.60 o
  11    2    5        54.46         0.10        64.90 o
  12    2    5        21.44         0.08        22.67 o
   2    3    5       214.92         0.10       222.77 o
   2    3    5       225.00         0.10       222.77 o
   2    3    5       221.41         0.10       222.77 o
   2    3    5       220.52         0.10       222.77 o
   3    3    5       270.27         0.11       248.71 o
   3    3    5       267.32         0.10       248.71 o
   3    3    5       275.89         0.10       248.71 o
   3    3    5       283.59         0.10       248.71 o
   4    3    5       379.08         0.11       400.76 o
   4    3    5       419.84         0.11       400.76 o
   4    3    5       396.41         0.11       400.76 o
   4    3    5       407.64         0.11       400.76 o
   5    3    5        19.89         0.05        18.43 o
   5    3    5        19.89         0.05        18.43 o
   5    3    5        17.39         0.04        18.43 o
   5    3    5        16.73         0.06        18.43 o
   6    3    5         5.06         0.10         1.97 o
   7    3    5        19.18         0.07        23.67 o
   7    3    5        23.62         0.05        23.67 o
   7    3    5        21.53         0.06        23.67 o
   7    3    5        26.83         0.07        23.67 o
   8    3    5        12.74         0.07        10.85 o
   8    3    5        10.50         0.11        10.85 o
   8    3    5        10.96         0.10        10.85 o
  10    3    5        21.90         0.08        18.09 o
  11    3    5        33.64         0.07        38.99 o
  12    3    5        16.81         0.12        14.19 o
   0    4    5        20.43         0.04        21.43 o
   0    4    5        20.61         0.04        21.43 o
   1    4    5        17.39         0.04        18.49 o
   1    4    5        17.98         0.04        18.49 o
   1    4    5        20.79         0.05        18.49 o
   1    4    5        18.84         0.04        18.49 o
   3    4    5       255.04         0.11       245.61 o
   3    4    5       275.89         0.11       245.61 o
   3    4    5       264.39         0.11       245.61 o
   3    4    5       235.01         0.12       245.61 o
   4    4    5        42.64         0.09        48.84 o
   4    4    5        53.29         0.13        48.84 o
   4    4    5        61.78         0.14        48.84 o
   4    4    5        53.58         0.07        48.84 o
   5    4    5        23.23         0.05        25.89 o
   5    4    5        27.04         0.05        25.89 o
   5    4    5        30.25         0.07        25.89 o
   5    4    5        26.21         0.07        25.89 o
   6    4    5        21.25         0.05        20.20 o
   6    4    5        25.81         0.06        20.20 o
   6    4    5        18.15         0.06        20.20 o
   6    4    5        22.37         0.05        20.20 o
   8    4    5        75.17         0.12        76.53 o
   9    4    5        20.07         0.08        21.92 o
  11    4    5        17.81         0.13        20.91 o
   2    5    5       196.56         0.11       192.53 o
   2    5    5       184.42         0.12       192.53 o
   2    5    5       179.56         0.12       192.53 o
   2    5    5       186.05         0.11       192.53 o
   4    5    5        93.51         0.14       101.15 o
   4    5    5       109.62         0.14       101.15 o
   4    5    5       105.27         0.14       101.15 o
   4    5    5        98.60         0.13       101.15 o
   5    5    5         6.20         0.10         4.52 o
   6    5    5        20.34         0.06        18.83 o
   6    5    5        19.98         0.06        18.83 o
   6    5    5        23.33         0.05        18.83 o
   6    5    5        19.98         0.06        18.83 o
   7    5    5        29.59         0.07        30.77 o
   7    5    5        32.15         0.07        30.77 o
   7    5    5        34.69         0.07        30.77 o
   7    5    5        31.02         0.06        30.77 o
   9    5    5        15.21         0.09        13.74 o
  11    5    5        12.74         0.13        10.80 o
   0    6    5       101.61         0.11        85.20 o
   0    6    5        92.93         0.12        85.20 o
   1    6    5       102.01         0.12        98.51 o
   1    6    5       102.01         0.12        98.51 o
   1    6    5        96.24         0.14        98.51 o
   1    6    5        95.06         0.12        98.51 o
   2    6    5       232.87         0.11       233.57 o
   2    6    5       234.70         0.12       233.57 o
   2    6    5       262.44         0.11       233.57 o
   2    6    5       241.18         0.11       233.57 o
   3    6    5       429.73         0.12       399.93 o
   3    6    5       426.42         0.12       399.93 o
   3    6    5       435.56         0.12       399.93 o
   3    6    5       438.48         0.12       399.93 o
   4    6    5       350.44         0.12       323.80 o
   4    6    5       355.32         0.12       323.80 o
   4    6    5       312.58         0.12       323.80 o
   4    6    5       345.96         0.12       323.80 o
   5    6    5        74.13         0.14        67.90 o
   5    6    5        71.74         0.09        67.90 o
   5    6    5        65.45         0.09        67.90 o
   5    6    5        83.54         0.15        67.90 o
   7    6    5        10.63         0.10        11.20 o
   7    6    5         7.90         0.13        11.20 o
   7    6    5        10.43         0.10        11.20 o
   8    6    5        17.56         0.08        22.95 o
   9    6    5         5.52         0.15         0.11 o
  11    6    5        22.66         0.10        23.00 o
  13    6    5        34.81         0.10        35.61 o
  14    6    5        20.70         0.12        24.92 o
   1    7    5       227.41         0.12       241.24 o
   1    7    5       245.55         0.11       241.24 o
   1    7    5       264.39         0.12       241.24 o
   1    7    5       250.91         0.12       241.24 o
   2    7    5       161.80         0.12       156.23 o
   2    7    5       140.66         0.13       156.23 o
   2    7    5       154.01         0.13       156.23 o
   2    7    5       152.77         0.13       156.23 o
   3    7    5        14.52         0.06        15.73 o
   3    7    5        14.75         0.06        15.73 o
   3    7    5        17.06         0.05        15.73 o
   3    7    5        11.90         0.08        15.73 o
   4    7    5       231.04         0.13       210.71 o
   4    7    5       214.92         0.14       210.71 o
   4    7    5       209.38         0.14       210.71 o
   4    7    5       220.52         0.13       210.71 o
   5    7    5        26.01         0.06        21.53 o
   5    7    5        20.98         0.06        21.53 o
   5    7    5        22.18         0.06        21.53 o
   5    7    5        24.50         0.05        21.53 o
   6    7    5       227.10         0.16       232.23 o
   6    7    5       245.55         0.16       232.23 o
   6    7    5       246.80         0.15       232.23 o
   6    7    5       240.25         0.17       232.23 o
   7    7    5       124.77         0.20       126.38 o
   8    7    5        24.11         0.06        18.05 o
  10    7    5        20.98         0.08        19.37 o
  12    7    5        28.84         0.10        27.50 o
   0    8    5       351.56         0.12       336.23 o
   0    8    5       379.86         0.12       336.23 o
   2    8    5        72.25         0.14        75.54 o
   2    8    5        83.72         0.14        75.54 o
   2    8    5        82.81         0.14        75.54 o
   2    8    5        65.12         0.09        75.54 o
   3    8    5        69.72         0.17        77.58 o
   3    8    5        72.59         0.14        77.58 o
   3    8    5        79.39         0.14        77.58 o
   3    8    5        79.57         0.08        77.58 o
   6    8    5       155.50         0.17       144.72 o
   6    8    5       163.07         0.18       144.72 o
   6    8    5       153.76         0.17       144.72 o
   6    8    5       161.04         0.18       144.72 o
   7    8    5         9.36         0.12         9.80 o
   8    8    5        77.09         0.14        77.72 o
  11    8    5        21.53         0.12        24.56 o
  12    8    5         7.51         0.14         2.74 o
  14    8    5        22.85         0.13        19.53 o
   1    9    5        20.34         0.04        20.62 o
   1    9    5        20.43         0.05        20.62 o
   1    9    5        21.44         0.05        20.62 o
   1    9    5        18.23         0.05        20.62 o
   2    9    5         5.81         0.12         6.84 o
   2    9    5         8.70         0.07         6.84 o
   2    9    5         9.18         0.09         6.84 o
   2    9    5         7.40         0.14         6.84 o
   3    9    5       111.51         0.14        92.63 o
   3    9    5        85.93         0.16        92.63 o
   3    9    5        99.00         0.17        92.63 o
   3    9    5        89.30         0.14        92.63 o
   5    9    5        41.34         0.07        44.28 o
   5    9    5        52.13         0.10        44.28 o
   5    9    5        45.29         0.10        44.28 o
   5    9    5        40.83         0.07        44.28 o
   6    9    5        32.04         0.07        29.38 o
   7    9    5        60.22         0.12        64.07 o
   8    9    5        19.98         0.08        18.65 o
   1   10    5        13.32         0.06        14.26 o
   1   10    5        14.98         0.07        14.26 o
   1   10    5        14.90         0.06        14.26 o
   1   10    5        12.53         0.07        14.26 o
   2   10    5        25.70         0.06        22.38 o
   2   10    5        12.04         0.10        22.38 o
   2   10    5        26.83         0.05        22.38 o
   2   10    5        23.14         0.05        22.38 o
   3   10    5         3.88         0.16         1.84 o
   5   10    5         5.11         0.17         4.68 o
   5   10    5         5.76         0.16         4.68 o
   6   10    5        45.70         0.10        42.60 o
   8   10    5        10.30         0.15         9.09 o
   9   10    5        13.76         0.13        15.69 o
  14   10    5         9.73         0.18         3.17 o
   1   11    5        48.44         0.10        54.92 o
   1   11    5        48.86         0.08        54.92 o
   1   11    5        50.27         0.12        54.92 o
   1   11    5        57.00         0.10        54.92 o
   2   11    5       153.51         0.17       142.30 o
   2   11    5       143.52         0.17       142.30 o
   2   11    5       145.20         0.18       142.30 o
   2   11    5       124.55         0.19       142.30 o
   3   11    5        33.87         0.06        32.11 o
   3   11    5        29.92         0.06        32.11 o
   3   11    5        32.83         0.07        32.11 o
   3   11    5        27.25         0.06        32.11 o
   4   11    5        23.72         0.06        17.46 o
   4   11    5        18.75         0.07        17.46 o
   4   11    5        18.23         0.07        17.46 o
   4   11    5        22.09         0.06        17.46 o
   5   11    5         9.73         0.11         7.79 o
   6   11    5        20.07         0.07        18.05 o
   7   11    5        82.81         0.12        88.63 o
   0   12    5       241.80         0.16       214.11 o
   0   12    5       233.48         0.17       214.11 o
   1   12    5        32.04         0.07        32.88 o
   1   12    5        32.95         0.06        32.88 o
   1   12    5        31.02         0.07        32.88 o
   1   12    5        34.93         0.06        32.88 o
   3   12    5        71.91         0.10        74.33 o
   5   12    5        12.32         0.07        11.43 o
   7   12    5        27.56         0.09        29.38 o
   8   12    5       114.28         0.12       116.67 o
   1   13    5       103.23         0.19       107.72 o
   3   13    5        10.50         0.13        11.03 o
   4   13    5         9.42         0.10         6.69 o
   5   13    5        30.25         0.07        31.35 o
   6   13    5        49.28         0.10        49.89 o
  11   13    5        18.23         0.14        19.24 o
   0   14    5        15.21         0.10        17.05 o
   1   14    5        11.76         0.11        14.78 o
   2   14    5         6.86         0.16         8.70 o
   8   14    5         9.42         0.20        17.37 o
   1   15    5        24.80         0.08        30.08 o
   2   15    5        38.07         0.08        42.33 o
   3   15    5        27.88         0.07        28.04 o
   4   15    5        51.55         0.10        54.77 o
   9   15    5        20.25         0.12        18.67 o
   0   16    5        19.36         0.08        17.37 o
   4   16    5        33.41         0.07        25.16 o
   5   16    5        33.18         0.08        36.98 o
   8   16    5        12.25         0.14        11.41 o
   9   16    5        32.26         0.10        37.04 o
   3   17    5        30.14         0.07        29.13 o
   4   17    5        20.88         0.12        19.74 o
   8   17    5        17.22         0.16        26.26 o
  12   17    5         8.47         0.23         6.83 o
   0   18    5        14.59         0.13         9.79 o
   1   18    5        11.16         0.16        12.89 o
   5   18    5        20.07         0.12        20.84 o
   0   20    5        17.39         0.12        18.14 o
   6   20    5        10.24         0.16         7.23 o
  10   21    5        15.44         0.18        12.30 o
   4   22    5         5.38         0.28         4.25 o
   1    0    6       169.26         0.11       159.42 o
   1    0    6       146.41         0.12       159.42 o
   1    0    6       163.58         0.12       159.42 o
   1    0    6       159.77         0.11       159.42 o
   3    0    6        21.44         0.05        18.85 o
   3    0    6        20.34         0.05        18.85 o
   3    0    6        21.34         0.04        18.85 o
   3    0    6        19.89         0.04        18.85 o
   4    0    6         7.51         0.08         9.10 o
   4    0    6         9.00         0.07         9.10 o
   5    0    6        56.55         0.14        52.87 o
   5    0    6        48.72         0.09        52.87 o
   5    0    6        51.12         0.10        52.87 o
   5    0    6        54.91         0.08        52.87 o
   7    0    6        90.63         0.18        83.44 o
   7    0    6        75.86         0.10        83.44 o
   7    0    6       107.12         0.17        83.44 o
   7    0    6        80.46         0.10        83.44 o
   9    0    6       587.09         0.19       659.87 o
  10    0    6        11.29         0.13        13.11 o
   1    1    6        62.25         0.15        66.33 o
   1    1    6        63.04         0.15        66.33 o
   1    1    6        72.93         0.12        66.33 o
   1    1    6        67.24         0.12        66.33 o
   2    1    6        39.56         0.07        28.87 o
   2    1    6        34.57         0.05        28.87 o
   2    1    6        37.45         0.08        28.87 o
   2    1    6        39.82         0.07        28.87 o
   3    1    6         5.20         0.10         4.74 o
   3    1    6         6.20         0.08         4.74 o
   4    1    6        23.23         0.06        26.47 o
   4    1    6        29.92         0.06        26.47 o
   4    1    6        26.73         0.05        26.47 o
   4    1    6        25.50         0.06        26.47 o
   5    1    6        10.11         0.07         9.92 o
   5    1    6        12.39         0.07         9.92 o
   5    1    6         8.12         0.09         9.92 o
   6    1    6        12.82         0.08        12.89 o
   6    1    6        14.59         0.06        12.89 o
  11    1    6         6.00         0.18         1.10 o
   0    2    6      1966.92         0.10      1896.39 o
   0    2    6      1868.83         0.10      1896.39 o
   2    2    6       319.34         0.12       327.45 o
   2    2    6       317.20         0.11       327.45 o
   2    2    6       330.51         0.12       327.45 o
   2    2    6       311.52         0.11       327.45 o
   4    2    6        72.93         0.14        71.32 o
   4    2    6        68.39         0.15        71.32 o
   4    2    6        74.65         0.15        71.32 o
   4    2    6        69.72         0.15        71.32 o
   5    2    6        10.63         0.07         8.03 o
   5    2    6         5.95         0.10         8.03 o
   6    2    6       479.61         0.15       455.21 o
   6    2    6       480.49         0.14       455.21 o
   6    2    6       462.25         0.14       455.21 o
   6    2    6       458.39         0.14       455.21 o
   8    2    6       305.90         0.19       320.55 o
  10    2    6        69.39         0.15        78.82 o
  12    2    6         7.78         0.23         7.13 o
  14    2    6        61.31         0.14        55.15 o
  16    2    6        21.34         0.15        18.58 o
   1    3    6        69.72         0.14        69.58 o
   1    3    6        64.32         0.07        69.58 o
   1    3    6        70.06         0.12        69.58 o
   1    3    6        74.48         0.14        69.58 o
   2    3    6        92.16         0.13        98.20 o
   2    3    6        95.45         0.12        98.20 o
   2    3    6        95.06         0.13        98.20 o
   2    3    6       101.61         0.11        98.20 o
   4    3    6       214.92         0.13       208.23 o
   4    3    6       211.99         0.14       208.23 o
   4    3    6       220.82         0.12       208.23 o
   4    3    6       222.61         0.12       208.23 o
   5    3    6         6.00         0.10         4.50 o
   6    3    6        46.51         0.10        56.43 o
   6    3    6        48.02         0.11        56.43 o
   6    3    6        57.46         0.08        56.43 o
   6    3    6        66.75         0.16        56.43 o
   7    3    6         4.97         0.18         5.71 o
   7    3    6         7.45         0.10         5.71 o
   9    3    6        11.02         0.14        12.76 o
  11    3    6        21.72         0.09        30.97 o
  12    3    6        13.54         0.13        13.91 o
  13    3    6         9.92         0.18        10.30 o
   0    4    6         7.18         0.07         8.64 o
   0    4    6         8.88         0.06         8.64 o
   1    4    6        28.94         0.06        27.83 o
   1    4    6        23.43         0.05        27.83 o
   1    4    6        25.81         0.06        27.83 o
   1    4    6        25.50         0.05        27.83 o
   2    4    6         3.28         0.13         2.89 o
   3    4    6         9.42         0.08         8.99 o
   3    4    6         9.42         0.07         8.99 o
   3    4    6         9.00         0.07         8.99 o
   4    4    6         4.93         0.12         2.12 o
   6    4    6         9.00         0.09         9.28 o
   6    4    6         7.62         0.12         9.28 o
   7    4    6        81.00         0.20        76.44 o
   9    4    6        26.11         0.07        25.50 o
  13    4    6         9.49         0.23        12.81 o
   2    5    6        57.61         0.07        52.11 o
   2    5    6        52.71         0.08        52.11 o
   2    5    6        63.36         0.14        52.11 o
   2    5    6        60.84         0.13        52.11 o
   3    5    6        23.43         0.05        23.37 o
   3    5    6        24.60         0.05        23.37 o
   3    5    6        25.91         0.06        23.37 o
   3    5    6        25.60         0.05        23.37 o
   4    5    6        45.16         0.08        44.55 o
   4    5    6        44.09         0.06        44.55 o
   4    5    6        38.69         0.08        44.55 o
   4    5    6        49.70         0.08        44.55 o
   5    5    6        11.97         0.10        16.56 o
   5    5    6        16.56         0.06        16.56 o
   5    5    6        19.45         0.06        16.56 o
   5    5    6        15.44         0.06        16.56 o
   9    5    6        42.38         0.08        52.79 o
  11    5    6        18.84         0.12        21.65 o
   0    6    6       183.33         0.13       182.73 o
   0    6    6       201.64         0.13       182.73 o
   2    6    6        66.42         0.14        59.31 o
   2    6    6        52.27         0.08        59.31 o
   2    6    6        54.02         0.08        59.31 o
   2    6    6        62.88         0.14        59.31 o
   4    6    6        12.96         0.07        13.70 o
   4    6    6        13.91         0.06        13.70 o
   4    6    6        14.67         0.05        13.70 o
   4    6    6        11.97         0.08        13.70 o
   5    6    6         3.65         0.19         4.09 o
   6    6    6       105.47         0.17        98.00 o
   6    6    6        94.87         0.22        98.00 o
   6    6    6       101.61         0.18        98.00 o
   6    6    6        96.63         0.17        98.00 o
   8    6    6       136.42         0.24       130.61 o
  12    6    6        18.58         0.13        18.47 o
   1    7    6         6.40         0.12         7.62 o
   1    7    6         6.76         0.12         7.62 o
   1    7    6         8.41         0.09         7.62 o
   1    7    6         8.88         0.07         7.62 o
   2    7    6       188.51         0.14       175.17 o
   2    7    6       178.22         0.14       175.17 o
   2    7    6       182.79         0.14       175.17 o
   2    7    6       172.13         0.14       175.17 o
   3    7    6        56.55         0.10        58.99 o
   3    7    6        59.29         0.09        58.99 o
   3    7    6        61.94         0.09        58.99 o
   3    7    6        56.55         0.09        58.99 o
   4    7    6        10.56         0.08         9.60 o
   4    7    6        10.05         0.08         9.60 o
   4    7    6         6.45         0.12         9.60 o
   6    7    6        55.65         0.09        48.19 o
   7    7    6        53.29         0.08        52.11 o
  12    7    6        23.52         0.10        21.87 o
   0    8    6        44.49         0.10        40.10 o
   0    8    6        41.47         0.07        40.10 o
   1    8    6         8.07         0.07         5.16 o
   2    8    6        13.84         0.07        13.02 o
   2    8    6        12.11         0.08        13.02 o
   2    8    6        14.75         0.05        13.02 o
   3    8    6        20.70         0.06        19.08 o
   3    8    6        18.58         0.07        19.08 o
   3    8    6        18.92         0.06        19.08 o
   3    8    6        18.84         0.06        19.08 o
   7    8    6        46.38         0.10        52.00 o
   9    8    6        10.63         0.12        11.48 o
  11    8    6        13.47         0.18        18.14 o
   1    9    6        24.50         0.05        24.28 o
   1    9    6        23.91         0.06        24.28 o
   1    9    6        23.62         0.06        24.28 o
   1    9    6        20.79         0.06        24.28 o
   2    9    6         4.24         0.15         0.60 o
   4    9    6        99.20         0.18        81.89 o
   4    9    6        89.68         0.18        81.89 o
   4    9    6        79.92         0.10        81.89 o
   4    9    6        91.39         0.16        81.89 o
   7    9    6         9.55         0.14        10.89 o
   8    9    6        13.54         0.13        15.26 o
   9    9    6        24.90         0.09        27.12 o
  10    9    6        16.00         0.12        12.70 o
  14    9    6         6.92         0.35         6.19 o
   0   10    6        30.58         0.07        33.38 o
   0   10    6        25.00         0.06        33.38 o
   2   10    6        42.12         0.08        45.00 o
   2   10    6        44.49         0.08        45.00 o
   2   10    6        42.77         0.10        45.00 o
   2   10    6        49.14         0.11        45.00 o
   3   10    6        17.06         0.06        18.47 o
   3   10    6        16.73         0.08        18.47 o
   3   10    6        19.62         0.07        18.47 o
   3   10    6        17.06         0.08        18.47 o
   4   10    6        19.27         0.08        19.74 o
   5   10    6         7.90         0.14         6.52 o
   6   10    6        34.22         0.08        41.53 o
   8   10    6        29.38         0.07        30.57 o
   1   11    6        37.70         0.08        36.51 o
   1   11    6        41.09         0.07        36.51 o
   1   11    6        33.87         0.06        36.51 o
   1   11    6        46.10         0.11        36.51 o
   3   11    6        44.62         0.08        52.04 o
   7   11    6        18.49         0.10        15.28 o
   9   11    6        27.56         0.11        30.14 o
   0   12    6        30.47         0.07        28.40 o
   2   12    6        24.40         0.06        22.62 o
   3   12    6       109.62         0.21       125.92 o
   5   12    6       114.06         0.23       120.68 o
   7   12    6        24.50         0.10        32.97 o
   1   13    6         4.33         0.23         2.40 o
   2   13    6       105.68         0.22        86.50 o
   3   13    6        51.70         0.10        55.61 o
   4   13    6        65.61         0.14        59.03 o
   5   13    6        51.70         0.10        42.33 o
   6   13    6        73.62         0.12        77.99 o
  10   13    6        29.59         0.10        30.28 o
  11   13    6        11.02         0.19        11.50 o
  12   13    6        36.97         0.11        33.23 o
  13   13    6         7.34         0.22         4.85 o
   5   14    6        14.98         0.10        14.48 o
   6   14    6        35.05         0.08        38.86 o
  10   14    6         8.24         0.18         4.11 o
  12   14    6        13.84         0.18        11.27 o
   1   15    6        44.22         0.09        39.28 o
   3   15    6        21.25         0.08        18.18 o
   5   15    6        72.93         0.15        72.68 o
   9   15    6        13.10         0.14         6.35 o
  11   15    6         9.00         0.31        12.12 o
   0   16    6        10.30         0.16        11.39 o
   3   16    6        27.77         0.08        24.08 o
   5   16    6        53.14         0.10        68.55 o
   7   16    6        24.21         0.12        28.46 o
   9   16    6        20.79         0.13        21.38 o
   2   17    6        13.03         0.12         8.98 o
   4   17    6        85.56         0.19       101.41 o
   7   17    6         9.30         0.23         9.77 o
   0   18    6        33.18         0.10        33.89 o
   4   18    6        42.77         0.10        46.97 o
   6   18    6        43.43         0.10        36.04 o
   8   18    6         7.29         0.25         5.05 o
  10   18    6         9.55         0.24         6.10 o
   2   19    6         6.60         0.22         3.26 o
   3   19    6        30.47         0.11        34.71 o
   2   21    6        22.75         0.12        20.06 o
   0   22    6         5.95         0.24         4.05 o
   2   22    6        19.71         0.16        26.90 o
   1   24    6        21.62         0.12        14.42 o
   1    1    7         5.15         0.09         4.16 o
   3    1    7         4.71         0.12         4.06 o
   3    1    7         4.62         0.14         4.06 o
   4    1    7        46.92         0.09        43.69 o
   4    1    7        52.71         0.09        43.69 o
   4    1    7        51.41         0.08        43.69 o
   4    1    7        50.98         0.11        43.69 o
   7    1    7        22.56         0.08        22.65 o
   8    1    7        76.91         0.13        80.95 o
   9    1    7        43.56         0.11        46.97 o
  10    1    7        10.69         0.12         9.03 o
   0    2    7        87.80         0.14        83.92 o
   0    2    7        82.45         0.14        83.92 o
   1    2    7       107.33         0.16       106.65 o
   1    2    7       104.04         0.14       106.65 o
   1    2    7       105.47         0.14       106.65 o
   1    2    7       114.92         0.13       106.65 o
   2    2    7        31.14         0.07        33.83 o
   2    2    7        34.81         0.08        33.83 o
   2    2    7        32.83         0.07        33.83 o
   2    2    7        32.72         0.08        33.83 o
   8    2    7        32.26         0.08        32.28 o
  13    2    7         7.29         0.18         5.80 o
   2    3    7        54.17         0.09        52.98 o
   2    3    7        57.76         0.08        52.98 o
   2    3    7        56.55         0.10        52.98 o
   2    3    7        52.42         0.08        52.98 o
   3    3    7        44.76         0.09        39.28 o
   3    3    7        40.70         0.07        39.28 o
   3    3    7        41.34         0.09        39.28 o
   3    3    7        43.03         0.11        39.28 o
   4    3    7        16.48         0.06        18.31 o
   4    3    7        17.39         0.06        18.31 o
   4    3    7        19.18         0.06        18.31 o
   4    3    7        15.44         0.06        18.31 o
   5    3    7         3.39         0.16         1.98 o
   7    3    7       129.05         0.20       135.22 o
  10    3    7        47.06         0.12        45.88 o
   1    4    7         4.97         0.14         4.40 o
   1    4    7         6.55         0.10         4.40 o
   1    4    7         8.76         0.08         4.40 o
   1    4    7         3.92         0.17         4.40 o
   3    4    7       131.79         0.18       147.98 o
   3    4    7       160.02         0.15       147.98 o
   3    4    7       173.98         0.14       147.98 o
   3    4    7       163.84         0.15       147.98 o
   4    4    7        13.69         0.07        12.93 o
   4    4    7        12.04         0.10        12.93 o
   4    4    7        11.76         0.09        12.93 o
   5    4    7        34.46         0.07        24.00 o
   5    4    7        25.91         0.06        24.00 o
   5    4    7        21.81         0.07        24.00 o
   5    4    7        26.63         0.06        24.00 o
   7    4    7        63.52         0.13        74.02 o
   8    4    7        94.87         0.12        83.54 o
   9    4    7        93.70         0.14        98.15 o
  10    4    7        13.32         0.14        13.15 o
  11    4    7         5.38         0.28         5.13 o
  13    4    7        19.01         0.14        14.32 o
   1    5    7        72.93         0.18        76.44 o
   1    5    7        81.18         0.16        76.44 o
   1    5    7        79.39         0.09        76.44 o
   1    5    7        78.68         0.16        76.44 o
   2    5    7       138.77         0.15       133.05 o
   2    5    7       138.30         0.17       133.05 o
   2    5    7       143.76         0.15       133.05 o
   2    5    7       142.80         0.14       133.05 o
   3    5    7        14.06         0.07        10.80 o
   3    5    7        13.10         0.08        10.80 o
   3    5    7        12.39         0.07        10.80 o
   4    5    7        37.45         0.07        35.39 o
   4    5    7        38.94         0.08        35.39 o
   4    5    7        29.70         0.07        35.39 o
   4    5    7        37.70         0.08        35.39 o
   5    5    7        11.02         0.10         8.38 o
   5    5    7        10.05         0.10         8.38 o
   5    5    7        10.82         0.10         8.38 o
   6    5    7        69.06         0.12        66.16 o
   8    5    7        18.58         0.10        19.14 o
   9    5    7        17.31         0.10        16.69 o
  10    5    7        12.96         0.15        13.17 o
   0    6    7         4.80         0.15         6.37 o
   1    6    7        52.85         0.09        47.65 o
   1    6    7        49.28         0.11        47.65 o
   1    6    7        52.13         0.09        47.65 o
   1    6    7        36.72         0.08        47.65 o
   2    6    7         5.24         0.18         5.81 o
   2    6    7         6.86         0.14         5.81 o
   3    6    7        66.91         0.11        71.23 o
   3    6    7        71.06         0.10        71.23 o
   3    6    7        73.44         0.10        71.23 o
   3    6    7        69.89         0.11        71.23 o
   4    6    7         5.02         0.10         0.13 o
   6    6    7       116.42         0.21       101.10 o
   7    6    7        97.61         0.22        91.64 o
   8    6    7        20.07         0.11        28.32 o
   9    6    7        32.04         0.08        32.46 o
  10    6    7         6.15         0.24         1.80 o
   1    7    7        89.68         0.18        91.98 o
   1    7    7        85.56         0.19        91.98 o
   1    7    7        89.68         0.18        91.98 o
   1    7    7        91.78         0.16        91.98 o
   2    7    7        25.70         0.05        22.72 o
   2    7    7        22.85         0.06        22.72 o
   2    7    7        25.30         0.06        22.72 o
   2    7    7        21.72         0.06        22.72 o
   4    7    7       141.85         0.18       140.94 o
   5    7    7        46.24         0.08        43.66 o
   8    7    7        25.00         0.08        24.74 o
   9    7    7        39.06         0.10        35.98 o
  13    7    7         8.35         0.27         8.01 o
   1    8    7        35.40         0.08        33.83 o
   1    8    7        41.34         0.10        33.83 o
   1    8    7        30.25         0.07        33.83 o
   1    8    7        36.48         0.08        33.83 o
   2    8    7        82.99         0.15        72.51 o
   2    8    7        71.57         0.09        72.51 o
   2    8    7        67.40         0.10        72.51 o
   2    8    7        72.42         0.10        72.51 o
   4    8    7        33.76         0.07        33.99 o
   5    8    7       185.23         0.19       167.44 o
   6    8    7        34.22         0.07        33.99 o
   8    8    7        12.32         0.13        16.41 o
   9    8    7        10.76         0.16         7.00 o
  11    8    7        27.35         0.10        27.01 o
  13    8    7        14.29         0.17         9.42 o
   1    9    7         3.65         0.18         0.81 o
   2    9    7        14.06         0.07        12.05 o
   3    9    7       113.21         0.19       104.36 o
   4    9    7        37.45         0.07        33.35 o
   5    9    7        56.25         0.12        48.73 o
   7    9    7         8.94         0.15         9.21 o
  10    9    7         9.30         0.19         8.22 o
   0   10    7        41.99         0.09        49.35 o
   1   10    7        61.00         0.10        55.81 o
   3   10    7         9.12         0.14         9.17 o
   5   10    7        84.64         0.13        90.75 o
  11   10    7         9.24         0.22         8.79 o
  12   10    7        10.30         0.16         5.54 o
   1   11    7        59.29         0.09        61.08 o
   2   11    7        10.18         0.12         7.07 o
   3   11    7        62.57         0.12        65.15 o
   4   11    7        14.90         0.10        11.01 o
   5   11    7        24.30         0.07        17.72 o
   8   11    7         8.29         0.18         6.30 o
   9   11    7        35.28         0.09        35.11 o
   0   12    7        14.82         0.09        14.60 o
   1   12    7        18.84         0.09        17.96 o
   3   12    7        71.23         0.13        68.25 o
   4   12    7        25.10         0.09        30.20 o
   6   12    7        26.52         0.09        30.23 o
   9   12    7        20.52         0.11        14.78 o
  11   12    7         8.07         0.28         7.82 o
  13   12    7        14.44         0.20        12.08 o
   2   13    7        28.94         0.07        24.85 o
   1   14    7        16.40         0.11        14.32 o
   2   14    7        28.41         0.08        32.64 o
   9   14    7        15.84         0.14        18.25 o
   1   15    7        16.48         0.10        15.14 o
   2   15    7        47.06         0.11        45.91 o
   3   16    7        14.21         0.17        18.76 o
   2   17    7         6.60         0.25         5.12 o
   3   17    7        14.52         0.14        10.79 o
   6   17    7         9.00         0.16         6.83 o
   2   19    7         9.80         0.14         6.51 o
   0    0    8       748.02         0.14       762.52 o
   0    0    8       743.65         0.14       762.52 o
   2    0    8        17.31         0.06        17.09 o
   2    0    8        19.71         0.05        17.09 o
   2    0    8        17.81         0.06        17.09 o
   2    0    8        17.56         0.06        17.09 o
   3    0    8        10.89         0.07         8.81 o
   3    0    8         7.73         0.10         8.81 o
   4    0    8         8.70         0.14         8.26 o
   6    0    8       207.94         0.19       179.80 o
   8    0    8        22.47         0.10        24.13 o
  10    0    8        41.99         0.10        39.90 o
  12    0    8        54.02         0.12        40.46 o
   2    1    8        16.81         0.06        15.02 o
   2    1    8        16.16         0.08        15.02 o
   2    1    8        17.39         0.06        15.02 o
   2    1    8        13.91         0.09        15.02 o
   4    1    8        42.12         0.09        36.79 o
   7    1    8        73.10         0.14        80.81 o
  12    1    8        13.47         0.18        10.70 o
   1    2    8        91.39         0.19        88.68 o
   1    2    8        87.80         0.17        88.68 o
   1    2    8        96.24         0.17        88.68 o
   1    2    8        79.39         0.18        88.68 o
   3    2    8       176.09         0.17       184.14 o
   3    2    8       164.35         0.17       184.14 o
   3    2    8       188.79         0.16       184.14 o
   3    2    8       173.45         0.17       184.14 o
   5    2    8        17.31         0.10        16.23 o
   7    2    8        68.72         0.14        77.49 o
  13    2    8        13.10         0.16         8.23 o
   2    3    8         6.66         0.14         3.78 o
   3    3    8        10.89         0.10        11.62 o
   3    3    8        13.03         0.08        11.62 o
   3    3    8        10.11         0.12        11.62 o
   4    3    8        18.58         0.06        16.18 o
   5    3    8        28.09         0.06        24.74 o
   7    3    8        24.40         0.07        21.29 o
   9    3    8        17.89         0.11        16.12 o
  12    3    8        10.89         0.18        10.21 o
   0    4    8        14.36         0.08        14.07 o
   0    4    8        11.22         0.11        14.07 o
   2    4    8       321.48         0.15       283.36 o
   2    4    8       281.57         0.17       283.36 o
   2    4    8       266.67         0.17       283.36 o
   2    4    8       260.50         0.18       283.36 o
   6    4    8       144.48         0.24       155.52 o
   8    4    8       125.22         0.27       153.33 o
  10    4    8        17.22         0.13        15.32 o
   1    5    8        59.91         0.10        54.35 o
   1    5    8        61.78         0.11        54.35 o
   1    5    8        63.84         0.11        54.35 o
   1    5    8        62.88         0.10        54.35 o
   2    5    8        34.57         0.08        36.45 o
   2    5    8        35.88         0.07        36.45 o
   2    5    8        41.34         0.07        36.45 o
   2    5    8        39.82         0.08        36.45 o
   5    5    8        24.30         0.08        27.96 o
   6    5    8        27.67         0.07        30.31 o
   1    6    8       255.36         0.17       285.72 o
   3    6    8        19.10         0.08        22.09 o
   5    6    8       325.08         0.19       325.58 o
   7    6    8         4.62         0.27         7.18 o
  11    6    8        37.82         0.09        44.55 o
   1    7    8        27.04         0.07        29.60 o
   4    7    8        44.89         0.11        42.64 o
   6    7    8        10.24         0.10         7.09 o
   8    7    8         8.58         0.13         8.46 o
  12    7    8         9.86         0.18         6.72 o
   0    8    8       649.74         0.18       701.94 o
   2    8    8        92.35         0.22        81.14 o
   6    8    8         8.82         0.15        10.72 o
  10    8    8         8.88         0.20         9.92 o
   1    9    8       114.70         0.25       111.68 o
   4    9    8        18.66         0.10        21.12 o
   5    9    8        12.53         0.12        17.22 o
   7    9    8        17.89         0.10        21.19 o
   0   10    8        16.24         0.10        13.66 o
   1   10    8       121.88         0.26       147.73 o
   3   10    8        93.32         0.23        99.70 o
   5   10    8        17.06         0.10        17.37 o
   6   10    8        11.16         0.13         8.03 o
   1   11    8        80.46         0.12        81.93 o
   2   11    8        96.43         0.13        97.53 o
   3   11    8        14.90         0.12        13.55 o
   4   11    8        33.64         0.08        30.77 o
   7   11    8        14.29         0.14        17.90 o
   8   11    8        11.83         0.13         8.26 o
  10   11    8        13.62         0.18        12.93 o
  12   11    8        14.44         0.18        13.17 o
   0   12    8        64.96         0.14        56.62 o
   2   12    8        19.54         0.09        21.41 o
   4   12    8        14.36         0.14        18.76 o
   3   13    8        51.12         0.12        68.33 o
   0   14    8         5.43         0.27         6.60 o
   3   14    8         8.29         0.22         8.26 o
   6   14    8         9.24         0.16         3.14 o
   2   15    8        18.32         0.11        15.98 o
   4   15    8        19.71         0.12        16.10 o
   6   15    8        19.71         0.12        21.65 o
  10   15    8        15.84         0.15        11.39 o
   8   16    8        22.56         0.15        25.08 o
   2   17    8         4.93         0.27         0.41 o
   5   17    8        10.82         0.16         7.62 o
   7   18    8        19.89         0.12        17.98 o
   2   19    8        23.62         0.09        16.23 o
   5   21    8         8.01         0.38        11.13 o
   7   21    8        12.39         0.18         6.53 o
   1    1    9        21.90         0.07        21.10 o
   2    1    9        14.90         0.10        16.69 o
   5    1    9        31.92         0.08        34.59 o
   7    1    9        15.21         0.12        16.75 o
   9    1    9        25.91         0.10        26.21 o
  13    1    9         7.62         0.35         6.76 o
   0    2    9        11.42         0.11        13.19 o
   1    2    9        40.58         0.08        37.17 o
   2    2    9        21.34         0.08        23.20 o
   5    2    9        11.29         0.12        12.28 o
   4    3    9        41.34         0.09        39.84 o
   5    3    9        16.16         0.10        17.76 o
  12    3    9        12.53         0.21        12.06 o
   2    4    9         7.08         0.18         8.26 o
   4    4    9        10.24         0.15        12.68 o
   5    4    9        13.47         0.10         9.92 o
   7    4    9         4.71         0.28         5.97 o
   1    5    9        33.87         0.08        27.58 o
   5    5    9        19.71         0.10        17.59 o
   7    5    9        25.50         0.10        23.15 o
   9    5    9         4.67         0.30         2.03 o
  12    5    9         6.05         0.26         0.86 o
  13    5    9         7.13         0.26         1.67 o
   0    6    9        80.82         0.20        85.83 o
   5    6    9        30.58         0.08        29.72 o
   9    6    9        18.92         0.13        17.31 o
   1    7    9        17.47         0.07        14.05 o
   3    7    9         7.29         0.22        11.85 o
   4    7    9        48.16         0.09        44.34 o
  12    7    9        13.10         0.18        10.82 o
   0    8    9        23.52         0.09        28.18 o
   2    8    9        75.86         0.12        79.70 o
   3    8    9        29.27         0.07        22.35 o
   4    8    9         8.64         0.15        10.60 o
   5    8    9        25.60         0.09        30.37 o
   6    8    9        19.62         0.11        17.46 o
   8    8    9         9.49         0.25        18.49 o
   1    9    9        74.82         0.11        64.36 o
   3    9    9        50.84         0.10        51.74 o
   4    9    9        15.37         0.12        11.80 o
   7    9    9        16.24         0.13        13.87 o
   0   10    9       122.77         0.27       141.68 o
   1   10    9        28.20         0.09        31.58 o
   3   10    9        68.56         0.14        55.31 o
   4   10    9         9.80         0.15         7.48 o
   7   10    9        12.53         0.13        12.83 o
  11   10    9         9.67         0.26         5.49 o
   1   11    9        18.84         0.10        22.50 o
   2   11    9        28.62         0.09        28.85 o
   4   11    9        41.86         0.09        47.18 o
   0   12    9        82.63         0.17       102.67 o
   2   12    9        26.52         0.09        29.52 o
   8   12    9        12.96         0.18        16.02 o
   3   13    9        31.47         0.08        34.78 o
   7   13    9         7.84         0.19         4.33 o
  10   13    9        11.22         0.18         6.76 o
   1   14    9        25.30         0.10        29.41 o
   2   14    9        25.00         0.10        30.40 o
   4   14    9         8.47         0.14         1.58 o
   6   14    9         8.18         0.20         9.21 o
   0   16    9        20.98         0.12        20.72 o
   3   16    9        16.00         0.15        14.26 o
   7   16    9         9.30         0.18         5.42 o
   5   17    9         4.12         0.25         0.03 o
   1   20    9         7.73         0.27         5.30 o
   5   20    9        10.82         0.30        12.35 o
   0    0   10        12.18         0.13         8.64 o
   1    0   10        53.88         0.11        50.74 o
   5    0   10       704.37         0.22       726.18 o
   6    0   10        10.82         0.16         7.87 o
   7    0   10        45.43         0.08        51.67 o
   1    1   10        13.76         0.12        13.42 o
   6    1   10         9.55         0.19        10.85 o
   7    1   10        10.05         0.21        10.02 o
   9    1   10        11.16         0.17        10.21 o
   3    3   10        41.34         0.10        44.24 o
   3    4   10       478.73         0.20       460.09 o
   7    4   10        55.06         0.13        57.64 o
   8    4   10         7.13         0.16         3.22 o
   9    4   10        12.11         0.17        13.23 o
  11    4   10        19.36         0.14        17.18 o
   2    5   10        47.06         0.11        48.51 o
   3    5   10        20.52         0.10        19.74 o
   7    5   10        14.52         0.11        14.24 o
   0    6   10        11.97         0.14        10.82 o
   2    6   10        17.89         0.13        22.60 o
   6    6   10        16.65         0.12        15.26 o
   8    6   10         5.11         0.31         3.83 o
   1    7   10        51.27         0.09        46.72 o
   2    7   10        39.69         0.08        47.18 o
   3    7   10        13.69         0.14         7.28 o
   3    8   10        23.62         0.10        29.29 o
   5    8   10        73.44         0.18        82.54 o
   7    8   10        13.76         0.14        11.94 o
  11    8   10        15.21         0.14        13.09 o
   2    9   10        36.24         0.09        41.26 o
   3    9   10        11.22         0.12         9.50 o
   4   10   10        27.14         0.10        31.20 o
   6   10   10        28.94         0.12        32.02 o
   8   10   10         6.71         0.21         5.20 o
   1   11   10        38.56         0.09        29.49 o
   3   11   10        10.50         0.16         6.71 o
   7   11   10        29.16         0.09        18.76 o
   1   12   10        53.14         0.12        64.53 o
   5   12   10        15.68         0.16        17.76 o
   3   13   10         7.90         0.18         4.67 o
   0   14   10        22.28         0.13        17.94 o
   1   15   10        38.44         0.10        27.99 o
   4   15   10        10.50         0.17         2.97 o
   3   16   10        14.59         0.14        10.18 o
   2    1   11        28.20         0.10        29.72 o
   3    1   11        58.06         0.12        70.53 o
   8    1   11         4.93         0.29         1.55 o
   5    3   11        20.34         0.13        22.53 o
   5    4   11        30.58         0.10        35.79 o
   6    4   11        18.40         0.12        21.53 o
   8    4   11        11.36         0.17         4.19 o
   2    5   11        14.59         0.16        15.34 o
  12    5   11        16.24         0.17        13.57 o
   1    6   11        23.14         0.10        29.01 o
   2    6   11        64.16         0.16        61.57 o
   6    6   11        17.39         0.14        18.78 o
   5    7   11         8.47         0.20         8.29 o
   9    8   11         8.41         0.21         5.70 o
   2    9   11        20.88         0.12        21.29 o
   0   10   11       131.10         0.18       137.33 o
   1   10   11        29.38         0.10        33.35 o
   5   10   11         6.15         0.24         4.48 o
   8   10   11        11.49         0.21         6.48 o
   1   11   11         7.73         0.19         7.09 o
   2   11   11        10.76         0.14         4.47 o
   0   12   11        19.10         0.13        15.67 o
   1   12   11        26.11         0.12        21.48 o
   5   14   11         6.71         0.25         7.42 o
   6   14   11        10.82         0.14         0.43 o
   0   16   11        41.09         0.12        48.22 o
   1   16   11        24.30         0.14        25.13 o
   0   18   11         8.76         0.21         5.63 o
   2    0   12        67.90         0.12        66.46 o
   6    0   12        66.59         0.13        80.72 o
  10    0   12        34.93         0.12        29.94 o
   2    1   12         7.29         0.18         2.87 o
   3    1   12         8.01         0.21         8.93 o
   5    1   12        14.14         0.16        11.36 o
   7    1   12         8.18         0.20         7.59 o
   3    2   12        38.69         0.09        34.17 o
   5    2   12        31.81         0.11        36.41 o
   7    2   12        11.42         0.19         6.31 o
   9    2   12        10.69         0.31        16.79 o
   6    4   12        19.98         0.11        12.17 o
   8    4   12        20.07         0.16        21.22 o
   4    5   12        15.13         0.13        11.78 o
   5    5   12         5.76         0.22         2.02 o
   1    6   12        47.47         0.10        55.27 o
   5    7   12         4.75         0.30         0.86 o
   7    7   12         6.30         0.34         3.32 o
   0    8   12        63.20         0.12        65.49 o
   6    8   12         8.07         0.23         2.92 o
   4   11   12        12.82         0.23        14.58 o
   2   12   12        22.75         0.15        21.94 o
   1   13   12        20.43         0.14        20.86 o
   2   15   12        17.56         0.19        19.12 o
   1    1   13        10.37         0.19         4.62 o
   3    1   13         9.67         0.18         5.13 o
   7    1   13        13.32         0.15         8.87 o
   4    2   13        17.72         0.14        20.25 o
   5    2   13        35.40         0.11        42.74 o
   6    2   13        11.63         0.25        15.59 o
   4    3   13        11.76         0.11         0.09 o
   6    3   13         9.55         0.23         9.20 o
   0    4   13        57.00         0.11        50.00 o
   1    4   13        21.81         0.13        21.65 o
   7    5   13         8.53         0.28         4.73 o
   3    6   13         9.00         0.23         5.94 o
   6    6   13         5.71         0.32         1.94 o
   7    6   13        14.52         0.18        10.65 o
   4    7   13         8.47         0.24         6.60 o
   2    8   13        20.70         0.13        10.52 o
   6    9   13         6.45         0.30         4.42 o
   5   10   13        14.82         0.19        11.03 o
   2    1   14        14.82         0.15        12.28 o
   6    2   14        14.82         0.19        16.23 o
   0    4   15         7.13         0.31         4.64 o
   1    6   15         7.29         0.34         6.01 o
